# Supplementary material for: 1-(3-Chloro­benz­yloxy)urea
Source: Acta Crystallogr Sect E Struct Rep Online. 2009 Nov 4;65(Pt 12):o2983. doi: 10.1107/S160053680904553X (PMC2972183; doi:10.1107/S160053680904553X)
Supplement: Supplementary file 1 [file e-65-o2983-sup1.cif]

##############################################################################
###                                                                        ###
###        Electronic paper (Acta Crystallographica Section E)             ###
###                                                                        ###
##############################################################################
#                                                                            #
# This CIF contains the data in a paper accepted for publication in Acta     #
# Crystallographica Section E. It conforms to the requirements of Notes      #
# for Authors for Section E, and has been peer reviewed under the auspices   #
# of the IUCr Commission on Journals.                                        #
#                                                                            #
# Full details of the Crystallographic Information File format               #
# are given in the paper "The Crystallographic Information File (CIF):       #
# a New Standard Archive File for Crystallography" by S. R. Hall, F. H.      #
# Allen and I. D. Brown [Acta Cryst. (1991), A47, 655-685].                  #
#                                                                            #
# The current version of the core CIF dictionary is obtainable from          #
# ftp://ftp.iucr.org/pub/cif_core.dic. The current version number is 2.4.    #
#                                                                            #
# Software is freely available for graphical display of the structure(s) in  #
# this CIF.  For information consult the CIF home page http://www.iucr.org/  #
# cif/home.html                                                              #
#                                                                            #
# This file may be used for bona fide research purposes within the           #
# scientific community so long as proper attribution is given to the journal # 
# article from which it was obtained.                                        #
#                                                                            #
##############################################################################
                                             
data_I
_audit_creation_method     SHELXL-97
_chemical_name_systematic
;
1-(3-Chlorobenzyloxy)urea
;
_chemical_name_common     ?
_chemical_formula_moiety     'C8 H9 Cl N2 O2'
_chemical_formula_sum     'C8 H9 Cl N2 O2'
_chemical_formula_iupac     'C8 H9 Cl N2 O2'
_chemical_formula_weight     200.62
_chemical_melting_point     ?
_symmetry_cell_setting     Triclinic
_symmetry_space_group_name_H-M     'P -1'
_symmetry_space_group_name_Hall     '-P 1'
loop_
    _symmetry_equiv_pos_as_xyz
    'x, y, z'
    '-x, -y, -z'
_cell_length_a     10.8300(10)
_cell_length_b     13.9410(14)
_cell_length_c     14.2750(15)
_cell_angle_alpha     69.6720(10)
_cell_angle_beta     75.828(2)
_cell_angle_gamma     70.3880(10)
_cell_volume     1883.6(3)
_cell_formula_units_Z     8
_cell_measurement_reflns_used     1978
_cell_measurement_theta_min     2.216
_cell_measurement_theta_max     22.624
_cell_measurement_temperature     298(2)
_exptl_crystal_description     platelet
_exptl_crystal_colour     colourless
_exptl_crystal_size_max     0.43
_exptl_crystal_size_mid     0.40
_exptl_crystal_size_min     0.05
_exptl_crystal_density_diffrn     1.415
_exptl_crystal_density_meas     ?
_exptl_crystal_density_method     'not measured'
_exptl_crystal_F_000     832
_exptl_absorpt_coefficient_mu     0.374
_exptl_absorpt_correction_type     multi-scan
_exptl_absorpt_process_details     '(SADABS; Sheldrick, 1996)'
_exptl_absorpt_correction_T_min     0.8558
_exptl_absorpt_correction_T_max     0.9816
_exptl_special_details
;
;
_diffrn_ambient_temperature     298(2)
_diffrn_radiation_type     MoK\a
_diffrn_radiation_wavelength     0.71073
_diffrn_radiation_source     'fine-focus sealed tube'
_diffrn_radiation_monochromator     graphite
_diffrn_measurement_device_type     'Bruker APEXII CCD area-detector'
_diffrn_measurement_method     '\f and \w'
_diffrn_detector_area_resol_mean     ?
_diffrn_reflns_number     9908
_diffrn_reflns_av_R_equivalents     0.0288
_diffrn_reflns_av_sigmaI/netI     0.0756
_diffrn_reflns_theta_min     1.54
_diffrn_reflns_theta_max     25.01
_diffrn_reflns_theta_full     25.01
_diffrn_measured_fraction_theta_max     0.982
_diffrn_measured_fraction_theta_full     0.982
_diffrn_reflns_limit_h_min     -12
_diffrn_reflns_limit_h_max     11
_diffrn_reflns_limit_k_min     -16
_diffrn_reflns_limit_k_max     16
_diffrn_reflns_limit_l_min     -16
_diffrn_reflns_limit_l_max     16
_diffrn_standards_number     0
_diffrn_standards_interval_count     ?
_diffrn_standards_interval_time     ?
_diffrn_standards_decay_%     ?
_refine_special_details
;
Refinement of <i>F</i>^2^ against ALL reflections. The weighted <i>R</i>-factor
<i>wR</i> and goodness of fit <i>S</i> are based on <i>F</i>^2^, conventional
<i>R</i>-factors <i>R</i> are based on <i>F</i>, with <i>F</i> set to zero for
negative <i>F</i>^2^. The threshold expression of <i>F</i>^2^ >
\s(<i>F</i>^2^) is used only for calculating <i>R</i>-factors(gt) <i>etc</i>.
and is not relevant to the choice of reflections for refinement.
<i>R</i>-factors based on <i>F</i>^2^ are statistically about twice as large
as those based on <i>F</i>, and <i>R</i>- factors based on ALL data will be
even larger.
;
_reflns_number_total     6533
_reflns_number_gt     3124
_reflns_threshold_expression     I>2\s(I)
_refine_ls_structure_factor_coef     Fsqd
_refine_ls_matrix_type     full
_refine_ls_R_factor_all     0.1117
_refine_ls_R_factor_gt     0.0466
_refine_ls_wR_factor_gt     0.0807
_refine_ls_wR_factor_ref     0.0939
_refine_ls_goodness_of_fit_ref     1.014
_refine_ls_restrained_S_all     1.014
_refine_ls_number_reflns     6533
_refine_ls_number_parameters     469
_refine_ls_number_restraints     0
_refine_ls_hydrogen_treatment     constr
_refine_ls_weighting_scheme     calc
_refine_ls_weighting_details
                 'calc w=1/[\s^2^(Fo^2^)+(0.0205P)^2^] where P=(Fo^2^+2Fc^2^)/3'
_atom_sites_solution_hydrogens     geom
_atom_sites_solution_primary     direct
_atom_sites_solution_secondary     difmap
_refine_ls_shift/su_max     0.001
_refine_ls_shift/su_mean     0.000
_refine_diff_density_max     0.225
_refine_diff_density_min     -0.244
_refine_ls_extinction_method     none
_refine_ls_extinction_coef     ?
loop_
    _atom_type_symbol
    _atom_type_description
    _atom_type_scat_dispersion_real
    _atom_type_scat_dispersion_imag
    _atom_type_scat_source
    'C' 'C' 0.0033 0.0016
                         'International Tables Vol C Tables 4.2.6.8 and 6.1.1.4'
    'H' 'H' 0.0000 0.0000
                         'International Tables Vol C Tables 4.2.6.8 and 6.1.1.4'
    'O' 'O' 0.0106 0.0060
                         'International Tables Vol C Tables 4.2.6.8 and 6.1.1.4'
    'N' 'N' 0.0061 0.0033
                         'International Tables Vol C Tables 4.2.6.8 and 6.1.1.4'
    'Cl' 'Cl' 0.1484 0.1585
                         'International Tables Vol C Tables 4.2.6.8 and 6.1.1.4'
_computing_data_collection     'APEX2 (Bruker, 2004)'
_computing_cell_refinement     'SAINT (Bruker, 2004)'
_computing_data_reduction     'SAINT (Bruker, 2004)'
_computing_structure_solution     'SHELXS97 (Sheldrick, 2008)'
_computing_structure_refinement     'SHELXL97 (Sheldrick, 2008)'
_computing_molecular_graphics     'ORTEP-3 for Windows (Farrugia, 1997)'
_computing_publication_material     'SHELXL97 (Sheldrick, 2008)'
loop_
    _atom_site_type_symbol
    _atom_site_label
    _atom_site_fract_x
    _atom_site_fract_y
    _atom_site_fract_z
    _atom_site_U_iso_or_equiv
    _atom_site_adp_type
    _atom_site_calc_flag
    _atom_site_refinement_flags
    _atom_site_occupancy
    _atom_site_disorder_assembly
    _atom_site_disorder_group
    Cl Cl1 1.11832(10) 0.31531(8) -0.02808(6) 0.0839(3) Uani d . 1 . .
    Cl Cl2 0.25832(11) 0.58558(9) -0.04798(7) 0.0998(4) Uani d . 1 . .
    Cl Cl3 0.39222(11) 0.83726(9) -0.04386(7) 0.1020(4) Uani d . 1 . .
    Cl Cl4 0.16163(12) 1.13164(10) 0.84040(10) 0.1271(5) Uani d . 1 . .
    N N1 0.8146(2) 0.36994(18) 0.39732(16) 0.0401(6) Uani d . 1 . .
    H H1 0.8418 0.3029 0.4370 0.048 Uiso d R 1 . .
    N N2 0.6676(2) 0.51825(17) 0.44071(16) 0.0419(6) Uani d . 1 . .
    H H2A 0.5900 0.5522 0.4631 0.050 Uiso calc R 1 . .
    H H2B 0.7301 0.5491 0.4177 0.050 Uiso calc R 1 . .
    N N3 0.0506(2) 0.61462(18) 0.39981(16) 0.0380(6) Uani d . 1 . .
    H H3 0.0757 0.5489 0.4424 0.046 Uiso d R 1 . .
    N N4 -0.0889(2) 0.76897(17) 0.43587(16) 0.0453(7) Uani d . 1 . .
    H H4A -0.1647 0.8054 0.4583 0.054 Uiso calc R 1 . .
    H H4B -0.0251 0.7980 0.4089 0.054 Uiso calc R 1 . .
    N N5 0.2948(2) 0.86095(18) 0.39097(17) 0.0438(6) Uani d . 1 . .
    H H5 0.3203 0.7948 0.4327 0.053 Uiso d R 1 . .
    N N6 0.1619(2) 1.01583(18) 0.42966(17) 0.0529(7) Uani d . 1 . .
    H H6A 0.0882 1.0524 0.4549 0.063 Uiso calc R 1 . .
    H H6B 0.2252 1.0448 0.3991 0.063 Uiso calc R 1 . .
    N N7 0.4342(2) 0.89042(18) 0.59283(16) 0.0422(6) Uani d . 1 . .
    H H7 0.4119 0.9574 0.5520 0.051 Uiso d R 1 . .
    N N8 0.5745(2) 0.73892(17) 0.55203(16) 0.0447(6) Uani d . 1 . .
    H H8A 0.6513 0.7025 0.5309 0.054 Uiso calc R 1 . .
    H H8B 0.5093 0.7111 0.5735 0.054 Uiso calc R 1 . .
    O O1 0.60499(19) 0.36862(15) 0.47386(15) 0.0501(6) Uani d . 1 . .
    O O2 0.91190(18) 0.42284(15) 0.38500(13) 0.0421(5) Uani d . 1 . .
    O O3 -0.15777(19) 0.62023(14) 0.48081(14) 0.0462(5) Uani d . 1 . .
    O O4 0.15349(18) 0.66423(15) 0.38002(14) 0.0440(5) Uani d . 1 . .
    O O5 0.09142(19) 0.86693(15) 0.48084(15) 0.0524(6) Uani d . 1 . .
    O O6 0.4015(2) 0.90763(15) 0.36655(15) 0.0510(6) Uani d . 1 . .
    O O7 0.64654(19) 0.88364(14) 0.52150(14) 0.0469(5) Uani d . 1 . .
    O O8 0.33178(18) 0.84381(15) 0.60348(14) 0.0458(5) Uani d . 1 . .
    C C1 0.6909(3) 0.4182(2) 0.4417(2) 0.0379(7) Uani d . 1 . .
    C C2 0.9543(3) 0.4670(2) 0.2794(2) 0.0463(8) Uani d . 1 . .
    H H2C 0.9940 0.5227 0.2714 0.056 Uiso calc R 1 . .
    H H2D 0.8774 0.4992 0.2444 0.056 Uiso calc R 1 . .
    C C3 1.0527(3) 0.3856(2) 0.2309(2) 0.0400(8) Uani d . 1 . .
    C C4 1.0418(3) 0.3863(2) 0.1359(2) 0.0473(8) Uani d . 1 . .
    H H4 0.9715 0.4348 0.1032 0.057 Uiso calc R 1 . .
    C C5 1.1353(3) 0.3151(3) 0.0903(2) 0.0489(8) Uani d . 1 . .
    C C6 1.2408(3) 0.2433(3) 0.1353(2) 0.0573(9) Uani d . 1 . .
    H H6 1.3038 0.1964 0.1028 0.069 Uiso calc R 1 . .
    C C7 1.2522(3) 0.2418(3) 0.2306(3) 0.0619(10) Uani d . 1 . .
    H H7A 1.3230 0.1931 0.2627 0.074 Uiso calc R 1 . .
    C C8 1.1592(3) 0.3119(3) 0.2776(2) 0.0551(9) Uani d . 1 . .
    H H8 1.1675 0.3100 0.3416 0.066 Uiso calc R 1 . .
    C C9 -0.0704(3) 0.6681(2) 0.4428(2) 0.0373(7) Uani d . 1 . .
    C C10 0.1852(3) 0.7051(2) 0.2732(2) 0.0506(9) Uani d . 1 . .
    H H10A 0.2443 0.7490 0.2591 0.061 Uiso calc R 1 . .
    H H10B 0.1045 0.7503 0.2456 0.061 Uiso calc R 1 . .
    C C11 0.2494(3) 0.6202(3) 0.2204(2) 0.0462(8) Uani d . 1 . .
    C C12 0.2222(3) 0.6366(3) 0.1247(2) 0.0552(9) Uani d . 1 . .
    H H12 0.1590 0.6975 0.0957 0.066 Uiso calc R 1 . .
    C C13 0.2892(4) 0.5626(3) 0.0729(2) 0.0578(9) Uani d . 1 . .
    C C14 0.3784(4) 0.4728(3) 0.1150(3) 0.0694(11) Uani d . 1 . .
    H H14 0.4233 0.4234 0.0795 0.083 Uiso calc R 1 . .
    C C15 0.4031(4) 0.4544(3) 0.2107(3) 0.0804(12) Uani d . 1 . .
    H H15 0.4632 0.3915 0.2403 0.096 Uiso calc R 1 . .
    C C16 0.3399(3) 0.5278(3) 0.2632(2) 0.0659(10) Uani d . 1 . .
    H H16 0.3582 0.5151 0.3275 0.079 Uiso calc R 1 . .
    C C17 0.1778(3) 0.9153(3) 0.4379(2) 0.0424(8) Uani d . 1 . .
    C C18 0.4308(3) 0.9459(3) 0.2589(2) 0.0649(10) Uani d . 1 . .
    H H18A 0.5039 0.9773 0.2420 0.078 Uiso calc R 1 . .
    H H18B 0.3544 1.0016 0.2333 0.078 Uiso calc R 1 . .
    C C19 0.4666(3) 0.8607(3) 0.2068(2) 0.0498(9) Uani d . 1 . .
    C C20 0.4215(3) 0.8854(3) 0.1150(3) 0.0608(10) Uani d . 1 . .
    H H20 0.3710 0.9537 0.0858 0.073 Uiso calc R 1 . .
    C C21 0.4533(3) 0.8067(3) 0.0688(2) 0.0625(10) Uani d . 1 . .
    C C22 0.5279(3) 0.7067(3) 0.1085(3) 0.0665(10) Uani d . 1 . .
    H H22 0.5489 0.6552 0.0754 0.080 Uiso calc R 1 . .
    C C23 0.5723(3) 0.6827(3) 0.1992(3) 0.0687(10) Uani d . 1 . .
    H H23 0.6225 0.6141 0.2278 0.082 Uiso calc R 1 . .
    C C24 0.5427(3) 0.7592(3) 0.2471(2) 0.0575(9) Uani d . 1 . .
    H H24 0.5744 0.7424 0.3074 0.069 Uiso calc R 1 . .
    C C25 0.5569(3) 0.8378(2) 0.5515(2) 0.0364(7) Uani d . 1 . .
    C C26 0.2837(3) 0.8033(2) 0.7081(2) 0.0504(9) Uani d . 1 . .
    H H26A 0.3582 0.7727 0.7456 0.061 Uiso calc R 1 . .
    H H26B 0.2461 0.7465 0.7157 0.061 Uiso calc R 1 . .
    C C27 0.1814(3) 0.8842(2) 0.7541(2) 0.0443(8) Uani d . 1 . .
    C C28 0.2123(3) 0.9650(3) 0.7696(2) 0.0560(9) Uani d . 1 . .
    H H28 0.2968 0.9742 0.7459 0.067 Uiso calc R 1 . .
    C C29 0.1197(4) 1.0319(3) 0.8198(3) 0.0605(10) Uani d . 1 . .
    C C30 -0.0046(4) 1.0205(3) 0.8561(3) 0.0815(12) Uani d . 1 . .
    H H30 -0.0658 1.0643 0.8926 0.098 Uiso calc R 1 . .
    C C31 -0.0373(4) 0.9426(3) 0.8373(4) 0.1146(18) Uani d . 1 . .
    H H31 -0.1230 0.9356 0.8587 0.137 Uiso calc R 1 . .
    C C32 0.0543(4) 0.8753(3) 0.7876(3) 0.0877(13) Uani d . 1 . .
    H H32 0.0304 0.8226 0.7763 0.105 Uiso calc R 1 . .
loop_
    _atom_site_aniso_label
    _atom_site_aniso_U_11
    _atom_site_aniso_U_22
    _atom_site_aniso_U_33
    _atom_site_aniso_U_12
    _atom_site_aniso_U_13
    _atom_site_aniso_U_23
    Cl1 0.1008(8) 0.0997(8) 0.0604(6) -0.0235(7) -0.0021(6) -0.0446(6)
    Cl2 0.0901(8) 0.1568(11) 0.0720(7) -0.0397(8) -0.0086(6) -0.0533(7)
    Cl3 0.1091(9) 0.1371(11) 0.0636(6) -0.0405(8) -0.0252(6) -0.0189(6)
    Cl4 0.1133(10) 0.1276(11) 0.1915(13) -0.0182(8) -0.0241(10) -0.1208(10)
    N1 0.0363(16) 0.0381(16) 0.0505(15) -0.0135(14) 0.0008(13) -0.0199(13)
    N2 0.0341(15) 0.0312(16) 0.0625(16) -0.0105(13) 0.0005(13) -0.0198(13)
    N3 0.0380(16) 0.0337(15) 0.0433(15) -0.0127(13) -0.0003(13) -0.0134(12)
    N4 0.0397(16) 0.0333(17) 0.0641(17) -0.0126(13) 0.0039(13) -0.0209(13)
    N5 0.0432(17) 0.0370(17) 0.0543(16) -0.0154(14) -0.0014(14) -0.0168(13)
    N6 0.0454(17) 0.0355(17) 0.0766(19) -0.0135(14) 0.0034(15) -0.0211(14)
    N7 0.0389(16) 0.0341(16) 0.0532(16) -0.0117(14) -0.0013(14) -0.0144(13)
    N8 0.0382(16) 0.0316(16) 0.0665(17) -0.0097(13) -0.0005(13) -0.0218(13)
    O1 0.0376(13) 0.0378(13) 0.0820(16) -0.0174(11) 0.0014(12) -0.0260(11)
    O2 0.0374(12) 0.0513(14) 0.0452(12) -0.0174(11) 0.0006(10) -0.0226(10)
    O3 0.0372(13) 0.0399(13) 0.0690(14) -0.0186(11) 0.0037(11) -0.0250(11)
    O4 0.0387(13) 0.0486(14) 0.0505(13) -0.0196(11) 0.0025(11) -0.0201(11)
    O5 0.0414(14) 0.0408(14) 0.0827(16) -0.0187(12) 0.0033(12) -0.0283(12)
    O6 0.0466(14) 0.0544(15) 0.0578(14) -0.0230(12) 0.0024(11) -0.0215(11)
    O7 0.0359(13) 0.0333(13) 0.0743(14) -0.0120(11) -0.0013(11) -0.0211(11)
    O8 0.0391(13) 0.0521(14) 0.0522(13) -0.0186(11) 0.0001(11) -0.0212(11)
    C1 0.040(2) 0.034(2) 0.0448(19) -0.0074(17) -0.0077(17) -0.0187(16)
    C2 0.051(2) 0.046(2) 0.0417(19) -0.0195(18) 0.0019(17) -0.0133(16)
    C3 0.042(2) 0.039(2) 0.0374(18) -0.0149(17) 0.0032(16) -0.0115(15)
    C4 0.047(2) 0.043(2) 0.050(2) -0.0110(17) -0.0046(17) -0.0145(17)
    C5 0.053(2) 0.051(2) 0.045(2) -0.0189(19) 0.0003(18) -0.0179(17)
    C6 0.061(3) 0.047(2) 0.057(2) -0.012(2) 0.011(2) -0.0221(18)
    C7 0.056(2) 0.055(2) 0.058(2) 0.0005(19) -0.004(2) -0.0146(19)
    C8 0.054(2) 0.060(3) 0.047(2) -0.012(2) -0.0039(19) -0.0160(18)
    C9 0.037(2) 0.037(2) 0.0447(19) -0.0107(17) -0.0061(16) -0.0193(16)
    C10 0.051(2) 0.042(2) 0.050(2) -0.0157(17) 0.0065(18) -0.0099(17)
    C11 0.045(2) 0.044(2) 0.043(2) -0.0166(18) 0.0088(17) -0.0103(17)
    C12 0.046(2) 0.053(2) 0.059(2) -0.0114(18) 0.0005(19) -0.0160(19)
    C13 0.055(2) 0.064(3) 0.050(2) -0.022(2) 0.0023(19) -0.014(2)
    C14 0.086(3) 0.058(3) 0.056(2) -0.022(2) 0.021(2) -0.025(2)
    C15 0.096(3) 0.047(3) 0.056(3) 0.014(2) 0.005(2) -0.008(2)
    C16 0.076(3) 0.053(3) 0.045(2) 0.004(2) -0.002(2) -0.0105(19)
    C17 0.041(2) 0.038(2) 0.053(2) -0.0084(18) -0.0080(18) -0.0211(17)
    C18 0.075(3) 0.052(2) 0.062(2) -0.027(2) 0.011(2) -0.013(2)
    C19 0.051(2) 0.046(2) 0.047(2) -0.0181(19) 0.0096(18) -0.0128(18)
    C20 0.054(2) 0.053(2) 0.057(2) -0.0084(19) 0.001(2) -0.006(2)
    C21 0.053(2) 0.080(3) 0.048(2) -0.021(2) 0.0020(19) -0.015(2)
    C22 0.062(3) 0.076(3) 0.060(2) -0.014(2) 0.006(2) -0.034(2)
    C23 0.066(3) 0.060(3) 0.063(2) 0.004(2) -0.005(2) -0.020(2)
    C24 0.057(2) 0.057(3) 0.052(2) -0.009(2) -0.0074(19) -0.015(2)
    C25 0.036(2) 0.030(2) 0.0425(18) -0.0054(17) -0.0067(16) -0.0129(15)
    C26 0.054(2) 0.041(2) 0.054(2) -0.0180(18) 0.0034(18) -0.0124(17)
    C27 0.039(2) 0.043(2) 0.0460(19) -0.0100(17) -0.0013(16) -0.0103(16)
    C28 0.043(2) 0.069(3) 0.063(2) -0.015(2) -0.0005(18) -0.033(2)
    C29 0.067(3) 0.056(3) 0.060(2) -0.009(2) -0.011(2) -0.0252(19)
    C30 0.078(3) 0.057(3) 0.083(3) -0.002(2) 0.022(2) -0.026(2)
    C31 0.061(3) 0.078(3) 0.195(5) -0.027(3) 0.048(3) -0.067(3)
    C32 0.060(3) 0.062(3) 0.142(4) -0.025(2) 0.024(3) -0.049(3)
_geom_special_details
;
All e.s.d.'s (except the e.s.d. in the dihedral angle between two l.s. planes)
are estimated using the full covariance matrix. The cell e.s.d.'s are taken
into account individually in the estimation of e.s.d.'s in distances, angles
and torsion angles; correlations between e.s.d.'s in cell parameters are only
used when they are defined by crystal symmetry. An approximate (isotropic)
treatment of cell e.s.d.'s is used for estimating e.s.d.'s involving l.s.
planes.
;
loop_
    _geom_bond_atom_site_label_1
    _geom_bond_atom_site_label_2
    _geom_bond_site_symmetry_2
    _geom_bond_distance
    _geom_bond_publ_flag
    Cl1 C5 . 1.742(3) ?
    Cl2 C13 . 1.737(3) ?
    Cl3 C21 . 1.750(3) ?
    Cl4 C29 . 1.732(3) ?
    N1 C1 . 1.387(3) ?
    N1 O2 . 1.424(2) ?
    N1 H1 . 0.9000 ?
    N2 C1 . 1.327(3) ?
    N2 H2A . 0.8600 ?
    N2 H2B . 0.8600 ?
    N3 C9 . 1.385(3) ?
    N3 O4 . 1.424(2) ?
    N3 H3 . 0.9000 ?
    N4 C9 . 1.323(3) ?
    N4 H4A . 0.8600 ?
    N4 H4B . 0.8600 ?
    N5 C17 . 1.386(3) ?
    N5 O6 . 1.426(3) ?
    N5 H5 . 0.9000 ?
    N6 C17 . 1.320(3) ?
    N6 H6A . 0.8600 ?
    N6 H6B . 0.8600 ?
    N7 C25 . 1.384(3) ?
    N7 O8 . 1.417(2) ?
    N7 H7 . 0.9000 ?
    N8 C25 . 1.324(3) ?
    N8 H8A . 0.8600 ?
    N8 H8B . 0.8600 ?
    O1 C1 . 1.247(3) ?
    O2 C2 . 1.439(3) ?
    O3 C9 . 1.247(3) ?
    O4 C10 . 1.428(3) ?
    O5 C17 . 1.249(3) ?
    O6 C18 . 1.432(3) ?
    O7 C25 . 1.248(3) ?
    O8 C26 . 1.432(3) ?
    C2 C3 . 1.507(4) ?
    C2 H2C . 0.9700 ?
    C2 H2D . 0.9700 ?
    C3 C4 . 1.387(4) ?
    C3 C8 . 1.391(4) ?
    C4 C5 . 1.374(4) ?
    C4 H4 . 0.9300 ?
    C5 C6 . 1.366(4) ?
    C6 C7 . 1.388(4) ?
    C6 H6 . 0.9300 ?
    C7 C8 . 1.372(4) ?
    C7 H7A . 0.9300 ?
    C8 H8 . 0.9300 ?
    C10 C11 . 1.504(4) ?
    C10 H10A . 0.9700 ?
    C10 H10B . 0.9700 ?
    C11 C16 . 1.376(4) ?
    C11 C12 . 1.392(4) ?
    C12 C13 . 1.380(4) ?
    C12 H12 . 0.9300 ?
    C13 C14 . 1.346(4) ?
    C14 C15 . 1.376(4) ?
    C14 H14 . 0.9300 ?
    C15 C16 . 1.375(4) ?
    C15 H15 . 0.9300 ?
    C16 H16 . 0.9300 ?
    C18 C19 . 1.510(4) ?
    C18 H18A . 0.9700 ?
    C18 H18B . 0.9700 ?
    C19 C24 . 1.377(4) ?
    C19 C20 . 1.400(4) ?
    C20 C21 . 1.378(4) ?
    C20 H20 . 0.9300 ?
    C21 C22 . 1.355(4) ?
    C22 C23 . 1.383(4) ?
    C22 H22 . 0.9300 ?
    C23 C24 . 1.371(4) ?
    C23 H23 . 0.9300 ?
    C24 H24 . 0.9300 ?
    C26 C27 . 1.500(4) ?
    C26 H26A . 0.9700 ?
    C26 H26B . 0.9700 ?
    C27 C32 . 1.374(4) ?
    C27 C28 . 1.377(4) ?
    C28 C29 . 1.369(4) ?
    C28 H28 . 0.9300 ?
    C29 C30 . 1.360(4) ?
    C30 C31 . 1.372(5) ?
    C30 H30 . 0.9300 ?
    C31 C32 . 1.364(5) ?
    C31 H31 . 0.9300 ?
    C32 H32 . 0.9300 ?
loop_
    _geom_angle_atom_site_label_1
    _geom_angle_atom_site_label_2
    _geom_angle_atom_site_label_3
    _geom_angle_site_symmetry_1
    _geom_angle_site_symmetry_3
    _geom_angle
    _geom_angle_publ_flag
    C1 N1 O2 . . 113.2(2) ?
    C1 N1 H1 . . 108.3 ?
    O2 N1 H1 . . 108.2 ?
    C1 N2 H2A . . 120.0 ?
    C1 N2 H2B . . 120.0 ?
    H2A N2 H2B . . 120.0 ?
    C9 N3 O4 . . 114.3(2) ?
    C9 N3 H3 . . 108.1 ?
    O4 N3 H3 . . 108.1 ?
    C9 N4 H4A . . 120.0 ?
    C9 N4 H4B . . 120.0 ?
    H4A N4 H4B . . 120.0 ?
    C17 N5 O6 . . 114.9(2) ?
    C17 N5 H5 . . 108.0 ?
    O6 N5 H5 . . 107.9 ?
    C17 N6 H6A . . 120.0 ?
    C17 N6 H6B . . 120.0 ?
    H6A N6 H6B . . 120.0 ?
    C25 N7 O8 . . 114.0(2) ?
    C25 N7 H7 . . 107.9 ?
    O8 N7 H7 . . 107.9 ?
    C25 N8 H8A . . 120.0 ?
    C25 N8 H8B . . 120.0 ?
    H8A N8 H8B . . 120.0 ?
    N1 O2 C2 . . 110.04(18) ?
    N3 O4 C10 . . 108.3(2) ?
    N5 O6 C18 . . 108.6(2) ?
    N7 O8 C26 . . 110.3(2) ?
    O1 C1 N2 . . 123.4(3) ?
    O1 C1 N1 . . 118.8(3) ?
    N2 C1 N1 . . 117.6(3) ?
    O2 C2 C3 . . 113.2(2) ?
    O2 C2 H2C . . 108.9 ?
    C3 C2 H2C . . 108.9 ?
    O2 C2 H2D . . 108.9 ?
    C3 C2 H2D . . 108.9 ?
    H2C C2 H2D . . 107.7 ?
    C4 C3 C8 . . 118.5(3) ?
    C4 C3 C2 . . 120.1(3) ?
    C8 C3 C2 . . 121.4(3) ?
    C5 C4 C3 . . 119.8(3) ?
    C5 C4 H4 . . 120.1 ?
    C3 C4 H4 . . 120.1 ?
    C6 C5 C4 . . 121.9(3) ?
    C6 C5 Cl1 . . 118.9(3) ?
    C4 C5 Cl1 . . 119.2(3) ?
    C5 C6 C7 . . 118.7(3) ?
    C5 C6 H6 . . 120.7 ?
    C7 C6 H6 . . 120.7 ?
    C8 C7 C6 . . 120.2(3) ?
    C8 C7 H7A . . 119.9 ?
    C6 C7 H7A . . 119.9 ?
    C7 C8 C3 . . 121.0(3) ?
    C7 C8 H8 . . 119.5 ?
    C3 C8 H8 . . 119.5 ?
    O3 C9 N4 . . 123.9(3) ?
    O3 C9 N3 . . 118.1(3) ?
    N4 C9 N3 . . 117.9(3) ?
    O4 C10 C11 . . 113.7(2) ?
    O4 C10 H10A . . 108.8 ?
    C11 C10 H10A . . 108.8 ?
    O4 C10 H10B . . 108.8 ?
    C11 C10 H10B . . 108.8 ?
    H10A C10 H10B . . 107.7 ?
    C16 C11 C12 . . 119.0(3) ?
    C16 C11 C10 . . 120.9(3) ?
    C12 C11 C10 . . 120.0(3) ?
    C13 C12 C11 . . 120.0(3) ?
    C13 C12 H12 . . 120.0 ?
    C11 C12 H12 . . 120.0 ?
    C14 C13 C12 . . 120.6(3) ?
    C14 C13 Cl2 . . 119.7(3) ?
    C12 C13 Cl2 . . 119.7(3) ?
    C13 C14 C15 . . 119.8(3) ?
    C13 C14 H14 . . 120.1 ?
    C15 C14 H14 . . 120.1 ?
    C16 C15 C14 . . 120.8(3) ?
    C16 C15 H15 . . 119.6 ?
    C14 C15 H15 . . 119.6 ?
    C15 C16 C11 . . 119.8(3) ?
    C15 C16 H16 . . 120.1 ?
    C11 C16 H16 . . 120.1 ?
    O5 C17 N6 . . 124.3(3) ?
    O5 C17 N5 . . 117.3(3) ?
    N6 C17 N5 . . 118.2(3) ?
    O6 C18 C19 . . 113.6(2) ?
    O6 C18 H18A . . 108.8 ?
    C19 C18 H18A . . 108.8 ?
    O6 C18 H18B . . 108.8 ?
    C19 C18 H18B . . 108.8 ?
    H18A C18 H18B . . 107.7 ?
    C24 C19 C20 . . 119.1(3) ?
    C24 C19 C18 . . 121.7(3) ?
    C20 C19 C18 . . 119.2(3) ?
    C21 C20 C19 . . 118.7(3) ?
    C21 C20 H20 . . 120.7 ?
    C19 C20 H20 . . 120.7 ?
    C22 C21 C20 . . 122.2(3) ?
    C22 C21 Cl3 . . 119.4(3) ?
    C20 C21 Cl3 . . 118.4(3) ?
    C21 C22 C23 . . 118.9(3) ?
    C21 C22 H22 . . 120.6 ?
    C23 C22 H22 . . 120.6 ?
    C24 C23 C22 . . 120.5(3) ?
    C24 C23 H23 . . 119.8 ?
    C22 C23 H23 . . 119.8 ?
    C23 C24 C19 . . 120.6(3) ?
    C23 C24 H24 . . 119.7 ?
    C19 C24 H24 . . 119.7 ?
    O7 C25 N8 . . 123.8(3) ?
    O7 C25 N7 . . 118.3(3) ?
    N8 C25 N7 . . 117.8(3) ?
    O8 C26 C27 . . 114.8(2) ?
    O8 C26 H26A . . 108.6 ?
    C27 C26 H26A . . 108.6 ?
    O8 C26 H26B . . 108.6 ?
    C27 C26 H26B . . 108.6 ?
    H26A C26 H26B . . 107.5 ?
    C32 C27 C28 . . 117.9(3) ?
    C32 C27 C26 . . 120.1(3) ?
    C28 C27 C26 . . 121.9(3) ?
    C29 C28 C27 . . 120.5(3) ?
    C29 C28 H28 . . 119.8 ?
    C27 C28 H28 . . 119.8 ?
    C30 C29 C28 . . 121.4(3) ?
    C30 C29 Cl4 . . 118.9(3) ?
    C28 C29 Cl4 . . 119.7(3) ?
    C29 C30 C31 . . 118.2(4) ?
    C29 C30 H30 . . 120.9 ?
    C31 C30 H30 . . 120.9 ?
    C32 C31 C30 . . 120.8(4) ?
    C32 C31 H31 . . 119.6 ?
    C30 C31 H31 . . 119.6 ?
    C31 C32 C27 . . 121.1(4) ?
    C31 C32 H32 . . 119.5 ?
    C27 C32 H32 . . 119.5 ?
loop_
    _geom_torsion_atom_site_label_1
    _geom_torsion_atom_site_label_2
    _geom_torsion_atom_site_label_3
    _geom_torsion_atom_site_label_4
    _geom_torsion_site_symmetry_1
    _geom_torsion_site_symmetry_2
    _geom_torsion_site_symmetry_3
    _geom_torsion_site_symmetry_4
    _geom_torsion
    _geom_torsion_publ_flag
    C1 N1 O2 C2 . . . . -114.4(2) ?
    C9 N3 O4 C10 . . . . -110.6(3) ?
    C17 N5 O6 C18 . . . . -112.7(3) ?
    C25 N7 O8 C26 . . . . 114.6(3) ?
    O2 N1 C1 O1 . . . . -166.4(2) ?
    O2 N1 C1 N2 . . . . 18.4(3) ?
    N1 O2 C2 C3 . . . . -79.1(3) ?
    O2 C2 C3 C4 . . . . 137.8(3) ?
    O2 C2 C3 C8 . . . . -45.1(4) ?
    C8 C3 C4 C5 . . . . -0.1(4) ?
    C2 C3 C4 C5 . . . . 177.0(3) ?
    C3 C4 C5 C6 . . . . -0.7(5) ?
    C3 C4 C5 Cl1 . . . . 178.8(2) ?
    C4 C5 C6 C7 . . . . 0.9(5) ?
    Cl1 C5 C6 C7 . . . . -178.5(2) ?
    C5 C6 C7 C8 . . . . -0.5(5) ?
    C6 C7 C8 C3 . . . . -0.3(5) ?
    C4 C3 C8 C7 . . . . 0.5(5) ?
    C2 C3 C8 C7 . . . . -176.5(3) ?
    O4 N3 C9 O3 . . . . -165.9(2) ?
    O4 N3 C9 N4 . . . . 17.9(3) ?
    N3 O4 C10 C11 . . . . -67.9(3) ?
    O4 C10 C11 C16 . . . . -38.4(4) ?
    O4 C10 C11 C12 . . . . 144.7(3) ?
    C16 C11 C12 C13 . . . . -2.2(5) ?
    C10 C11 C12 C13 . . . . 174.7(3) ?
    C11 C12 C13 C14 . . . . 1.7(5) ?
    C11 C12 C13 Cl2 . . . . -178.1(2) ?
    C12 C13 C14 C15 . . . . 0.2(5) ?
    Cl2 C13 C14 C15 . . . . 180.0(3) ?
    C13 C14 C15 C16 . . . . -1.6(6) ?
    C14 C15 C16 C11 . . . . 1.0(6) ?
    C12 C11 C16 C15 . . . . 0.9(5) ?
    C10 C11 C16 C15 . . . . -176.0(3) ?
    O6 N5 C17 O5 . . . . -164.4(2) ?
    O6 N5 C17 N6 . . . . 19.2(4) ?
    N5 O6 C18 C19 . . . . -58.1(3) ?
    O6 C18 C19 C24 . . . . -38.7(4) ?
    O6 C18 C19 C20 . . . . 141.4(3) ?
    C24 C19 C20 C21 . . . . 0.9(5) ?
    C18 C19 C20 C21 . . . . -179.2(3) ?
    C19 C20 C21 C22 . . . . -0.8(5) ?
    C19 C20 C21 Cl3 . . . . 178.1(2) ?
    C20 C21 C22 C23 . . . . 0.8(5) ?
    Cl3 C21 C22 C23 . . . . -178.0(3) ?
    C21 C22 C23 C24 . . . . -0.9(5) ?
    C22 C23 C24 C19 . . . . 1.1(5) ?
    C20 C19 C24 C23 . . . . -1.1(5) ?
    C18 C19 C24 C23 . . . . 179.0(3) ?
    O8 N7 C25 O7 . . . . 166.5(2) ?
    O8 N7 C25 N8 . . . . -17.8(3) ?
    N7 O8 C26 C27 . . . . 83.7(3) ?
    O8 C26 C27 C32 . . . . 114.8(3) ?
    O8 C26 C27 C28 . . . . -69.1(4) ?
    C32 C27 C28 C29 . . . . 2.0(5) ?
    C26 C27 C28 C29 . . . . -174.2(3) ?
    C27 C28 C29 C30 . . . . 0.3(5) ?
    C27 C28 C29 Cl4 . . . . 178.9(2) ?
    C28 C29 C30 C31 . . . . -2.8(6) ?
    Cl4 C29 C30 C31 . . . . 178.6(3) ?
    C29 C30 C31 C32 . . . . 2.9(7) ?
    C30 C31 C32 C27 . . . . -0.7(7) ?
    C28 C27 C32 C31 . . . . -1.8(6) ?
    C26 C27 C32 C31 . . . . 174.4(4) ?
loop_
    _geom_hbond_atom_site_label_D
    _geom_hbond_atom_site_label_H
    _geom_hbond_atom_site_label_A
    _geom_hbond_site_symmetry_A
    _geom_hbond_distance_DH
    _geom_hbond_distance_HA
    _geom_hbond_distance_DA
    _geom_hbond_angle_DHA
    N1 H1 O5 2_666 0.90 2.20 3.096(3) 173
    N2 H2A O1 2_666 0.86 2.16 3.023(3) 177
    N2 H2B O3 1_655 0.86 2.29 2.971(3) 136
    N4 H4A O7 1_455 0.86 2.11 2.971(3) 176
    N4 H4B O5 . 0.86 2.39 3.017(3) 130
    N5 H5 O1 2_666 0.90 2.19 3.090(3) 176
    N6 H6A O5 2_576 0.86 2.07 2.925(3) 177
    N7 H7 O7 2_676 0.90 2.04 2.937(3) 171
    N8 H8A O3 1_655 0.86 2.09 2.947(3) 177
    N8 H8B O1 2_666 0.86 2.25 2.976(3) 142
data_global
_journal_date_recd_electronic     2009-10-29
_journal_date_accepted     2009-10-29
_journal_name_full     'Acta Crystallographica, Section E'
_journal_year     2009
_journal_volume     65
_journal_issue     12
_journal_page_first     o2983
_journal_page_last     o2983
_journal_paper_category     QO
_journal_coeditor_code     XU2661
_publ_contact_author_name     'Yu-Sheng Cao'
_publ_contact_author_address
;Sino-German Joint Research Institute of Nanchang University, Nanchang 330006,
 People's Republic of China
;
_publ_contact_author_email     'cmxlf2008@163.com'
_publ_contact_author_fax     '+86 791 6361839'
_publ_contact_author_phone     '+86 791 6289029'
_publ_section_title
;
1-(3-Chlorobenzyloxy)urea
;
loop_
    _publ_author_name
    _publ_author_address
    'Mai, Xi'
;
State Key Laboratory of Food Science and Technology,
Nanchang University
Nanchang 330047,
People's Republic of China
and
Department of Pharmacy
Medical College of Nanchang University
Nanchang 330006
People's Republic of China
;
    'Xia, Hong-Ying'
;
Department of Pharmacy,
Shangrao Branch of Jiangxi Medical College,
Shangrao 334000,
People's Republic of China
;
    'Cao, Yu-Sheng'
;
State Key Laboratory of Food Science and Technology,
Nanchang University
Nanchang 330047,
People's Republic of China
and
Sino-German Joint Research Institute of Nanchang University
Nanchang 330006
People's Republic of China
;
    'Tong, Wei'
;
Department of Pharmacy
Medical College of Nanchang University
Nanchang 330006
People's Republic of China
;
    'Tu, Guo-Gang'
;
Department of Pharmacy
Medical College of Nanchang University
Nanchang 330006
People's Republic of China
;
