# Supplementary material for: 1-(3-Chloro­benz­yloxy)urea
Source: Acta Crystallogr Sect E Struct Rep Online. 2009 Nov 4;65(Pt 12):o2983. doi: 10.1107/S160053680904553X (PMC2972183; doi:10.1107/S160053680904553X)
Supplement: Supplementary file 2 [file e-65-o2983-Isup2.hkl]

# 
# h,k,l, Fc-squared, Fo-squared, sigma(Fo-squared) and status flag 
# 
data_I
_shelx_title ' 090806b                in P-1' 
_shelx_refln_list_code          4 
_shelx_F_calc_maximum      284.26 
_exptl_crystal_F_000       832.00 
_reflns_d_resolution_high  0.8404 
 
loop_ 
 _symmetry_equiv_pos_as_xyz 
 'x, y, z' 
 '-x, -y, -z' 
 
_cell_length_a    10.8300 
_cell_length_b    13.9410 
_cell_length_c    14.2750 
_cell_angle_alpha  69.672 
_cell_angle_beta   75.828 
_cell_angle_gamma  70.388 
 
_shelx_F_squared_multiplier     1.000 
 
loop_ 
 _refln_index_h 
 _refln_index_k 
 _refln_index_l 
 _refln_F_squared_calc 
 _refln_F_squared_meas 
 _refln_F_squared_sigma 
 _refln_observed_status 
   1   0   0      187.34      157.63      5.78 o 
   2   0   0      117.86      109.54      7.89 o 
   3   0   0     1159.17     1067.16     29.63 o 
   4   0   0     4683.45     4728.75     59.12 o 
   5   0   0      318.56      329.86     18.91 o 
   6   0   0      342.51      327.89     20.11 o 
   7   0   0      349.25      408.30     24.13 o 
   8   0   0      396.54      344.37     28.56 o 
   9   0   0      103.79      114.38     16.80 o 
  10   0   0      122.35      120.86     29.23 o 
  11   0   0        0.66      -18.15     21.14 o 
 -10   1   0       98.15       87.71     18.53 o 
  -9   1   0      447.29      443.79     29.50 o 
  -8   1   0      129.39      137.62     17.03 o 
  -7   1   0       84.26       91.08     13.79 o 
  -6   1   0       62.41       62.30     12.64 o 
  -5   1   0      231.00      221.53     16.48 o 
  -4   1   0      514.06      505.89     20.35 o 
  -3   1   0       48.06       45.74      8.35 o 
  -2   1   0    11596.98    11136.20     78.34 o 
  -1   1   0     5321.71     5282.51     55.13 o 
   0   1   0      180.79      138.85      6.76 o 
   1   1   0        3.79        1.44      3.45 o 
   2   1   0     1303.35     1306.26     39.47 o 
   3   1   0     6088.17     5857.83     67.34 o 
   4   1   0       74.33       73.89     10.06 o 
   5   1   0     1667.21     1744.08     38.48 o 
   6   1   0     1114.92     1132.13     33.95 o 
   7   1   0       56.08       52.04     11.59 o 
   8   1   0        0.24       -9.07      8.26 o 
   9   1   0       34.45       27.64     12.99 o 
  10   1   0        0.12        2.04     16.27 o 
  11   1   0      177.20      141.05     34.03 o 
  12   1   0        1.22       -0.47     26.40 o 
 -11   2   0       12.50       24.67     22.71 o 
 -10   2   0        0.29       -6.52     18.78 o 
  -9   2   0       32.69       29.21     16.82 o 
  -8   2   0       18.26       13.58     12.88 o 
  -7   2   0      128.84      116.22     16.66 o 
  -6   2   0      571.98      619.37     31.00 o 
  -5   2   0       29.07       24.45      8.76 o 
  -4   2   0      270.55      254.06     29.04 o 
  -3   2   0      884.65      864.04     22.91 o 
  -2   2   0     1349.27     1177.25     21.57 o 
  -1   2   0      390.95      352.65     12.97 o 
   0   2   0      152.04      146.55     10.06 o 
   1   2   0     1027.69      998.72     46.25 o 
   2   2   0     3262.92     3039.14     54.22 o 
   3   2   0    33088.35    33555.84    151.03 o 
   4   2   0       84.12       89.99      8.53 o 
   5   2   0      508.06      517.56     19.58 o 
   6   2   0        1.97      -11.64      7.76 o 
   7   2   0       19.39       15.32      8.13 o 
   8   2   0        2.70        8.05      8.61 o 
   9   2   0      252.00      234.17     35.44 o 
  10   2   0       35.72       23.34     24.44 o 
  11   2   0        6.91       17.92     19.10 o 
  12   2   0        5.20       20.12     28.37 o 
 -11   3   0       18.93        1.18     22.63 o 
 -10   3   0        0.95       -3.22     20.27 o 
  -9   3   0       23.54       12.57     20.04 o 
  -8   3   0      130.25      115.36     27.98 o 
  -7   3   0      389.09      354.37     24.19 o 
  -6   3   0      181.36      182.26     17.84 o 
  -5   3   0     1123.43     1161.65     35.31 o 
  -4   3   0      115.44      124.44     12.30 o 
  -3   3   0     7849.71     8084.74     74.97 o 
  -2   3   0      302.12      277.10     22.47 o 
  -1   3   0       16.09       15.46      4.20 o 
   0   3   0       24.91       27.97      6.29 o 
   1   3   0    50756.20    50082.18    215.41 o 
   2   3   0      516.39      530.00     21.57 o 
   3   3   0     6177.36     5647.70     61.74 o 
   4   3   0       25.07       23.62      4.81 o 
   5   3   0     7071.91     7625.72     59.58 o 
   6   3   0       83.00       53.09     14.54 o 
   7   3   0      150.09      127.74     12.92 o 
   8   3   0       68.58       79.68     23.50 o 
   9   3   0      690.77      624.88     52.57 o 
  10   3   0       16.96       10.84     22.95 o 
  11   3   0       78.89       98.93     31.90 o 
  12   3   0        0.06       -6.05     18.62 o 
 -10   4   0        4.08        7.31     22.08 o 
  -9   4   0      262.23      179.87     30.65 o 
  -8   4   0       64.05       21.85     17.29 o 
  -7   4   0       20.61       48.09     23.50 o 
  -6   4   0      336.32      368.51     23.96 o 
  -5   4   0       25.79       12.81     11.24 o 
  -4   4   0     4429.77     4703.31    105.89 o 
  -3   4   0      679.25      715.38     21.12 o 
  -2   4   0      335.60      328.70     11.89 o 
  -1   4   0      977.19      957.15     16.91 o 
   0   4   0    12018.19    13007.25    430.86 o 
   1   4   0     4865.21     4889.47     54.98 o 
   2   4   0      100.09      101.39     10.77 o 
   3   4   0       57.80       50.85      8.90 o 
   4   4   0     1274.71     1249.92     32.70 o 
   5   4   0      913.18      996.26     30.99 o 
   6   4   0     1166.14     1201.75     22.48 o 
   7   4   0       71.10       74.26     19.10 o 
   8   4   0      326.54      262.78     32.45 o 
   9   4   0      162.76      114.10     30.10 o 
  10   4   0       33.97       69.78     27.74 o 
  11   4   0        3.76      -32.53     21.69 o 
  12   4   0        0.46      -16.66     24.99 o 
 -10   5   0        0.24       15.72     24.75 o 
  -9   5   0       17.73       13.44     23.65 o 
  -8   5   0        4.52       -5.97     21.06 o 
  -7   5   0       88.36       75.52     22.79 o 
  -6   5   0       62.30       64.75     25.54 o 
  -5   5   0        3.74       19.02     21.06 o 
  -4   5   0      888.45      873.51     29.94 o 
  -3   5   0     1239.77     1311.46     28.18 o 
  -2   5   0     2079.58     2080.54     74.97 o 
  -1   5   0     2125.82     2332.63     76.03 o 
   0   5   0      234.41      236.91     17.05 o 
   1   5   0       94.61       91.25      8.38 o 
   2   5   0      446.22      412.44     15.90 o 
   3   5   0      200.53      184.00      7.17 o 
   4   5   0     5094.40     5359.66     73.32 o 
   5   5   0      415.34      372.92     21.37 o 
   6   5   0      811.73      740.61     29.86 o 
   7   5   0       30.25       34.56     10.94 o 
   8   5   0       49.47       64.36     20.12 o 
   9   5   0       31.40       17.45     23.02 o 
  10   5   0        3.50        8.09     18.07 o 
  11   5   0        3.99       19.72     25.85 o 
  12   5   0        0.06       15.56     27.82 o 
  -9   6   0        0.73       -4.64     17.21 o 
  -8   6   0       12.47       25.07     23.65 o 
  -7   6   0      109.20      108.29     26.01 o 
  -6   6   0      269.60      284.23     40.16 o 
  -5   6   0       54.41       46.21     25.30 o 
  -4   6   0       12.66       30.25     21.22 o 
  -3   6   0        0.28       -8.57     11.63 o 
  -2   6   0      695.00      682.31     27.46 o 
  -1   6   0       42.47       39.15      6.62 o 
   0   6   0      237.69      223.21     11.40 o 
   1   6   0      386.03      365.35     15.61 o 
   2   6   0      856.59      951.49     24.34 o 
   3   6   0      657.52      612.15     23.73 o 
   4   6   0     5963.62     6166.19     81.11 o 
   5   6   0      368.79      381.20     23.22 o 
   6   6   0     1878.25     2032.72     54.02 o 
   7   6   0       97.38       65.90     19.41 o 
   8   6   0        2.78       -7.53      9.33 o 
   9   6   0      144.66      120.31     31.59 o 
  10   6   0        2.82        8.57     24.60 o 
  11   6   0        3.21       -3.38     16.90 o 
  12   6   0       12.58       14.30     27.35 o 
  -9   7   0       12.01        1.73     18.70 o 
  -8   7   0        0.62       -7.39     23.26 o 
  -7   7   0        0.67        5.89     18.70 o 
  -6   7   0        5.41       -8.57     16.27 o 
  -5   7   0      117.86      131.07     28.05 o 
  -4   7   0      112.48      107.89     24.75 o 
  -3   7   0      187.00      184.43     30.25 o 
  -2   7   0      117.89      104.20     22.95 o 
  -1   7   0       40.16       33.31      6.69 o 
   0   7   0      724.18      673.44     38.35 o 
   1   7   0      286.96      362.56     16.65 o 
   2   7   0      363.69      363.26     14.63 o 
   3   7   0      517.30      518.96     46.09 o 
   4   7   0        5.66        7.85      4.75 o 
   5   7   0      882.69     1023.35     40.39 o 
   6   7   0      157.80      151.34     17.98 o 
   7   7   0      407.68      406.37     26.43 o 
   8   7   0       19.24       -9.50     10.63 o 
   9   7   0      169.10      115.36     31.43 o 
  10   7   0        9.18        8.33     24.20 o 
  11   7   0       23.95       25.54     26.40 o 
  12   7   0        0.26       -0.08     19.41 o 
  -8   8   0       39.87       39.68     28.37 o 
  -7   8   0        0.59      -32.65     21.77 o 
  -6   8   0        1.16      -29.47     22.63 o 
  -5   8   0       68.17       67.34     29.08 o 
  -4   8   0      314.20      274.17     36.70 o 
  -3   8   0       77.29       69.62     25.54 o 
  -2   8   0       70.80       65.54     23.65 o 
  -1   8   0       78.44       57.91     20.04 o 
   0   8   0     1036.39     1091.84     26.24 o 
   1   8   0      178.73      182.41     13.79 o 
   2   8   0      343.91      315.68     22.14 o 
   3   8   0       41.03       43.97      7.19 o 
   4   8   0     1464.81     1581.31     44.06 o 
   5   8   0      545.89      531.41     28.17 o 
   6   8   0        6.35        8.76     12.53 o 
   7   8   0      662.93      699.96     33.74 o 
   8   8   0      753.36      676.19     36.37 o 
   9   8   0       71.01       49.13     17.25 o 
  10   8   0       95.84       65.62     29.31 o 
  11   8   0        0.77       10.69     26.32 o 
  12   8   0       28.14       21.06     30.18 o 
  -7   9   0        4.69       15.48     20.75 o 
  -6   9   0       39.00       30.88     21.06 o 
  -5   9   0       18.11       17.60     19.25 o 
  -4   9   0      177.59      154.26     34.50 o 
  -3   9   0      111.16      117.48     29.86 o 
  -2   9   0       58.35       64.44     24.36 o 
  -1   9   0      195.44      238.89     31.75 o 
   0   9   0       52.10       28.05     17.84 o 
   1   9   0        1.34        0.76      7.84 o 
   2   9   0        9.81        5.36      7.37 o 
   3   9   0       21.87       28.99      7.87 o 
   4   9   0       52.81       51.56     15.44 o 
   5   9   0      122.64      117.24     14.91 o 
   6   9   0       15.47       12.09     10.82 o 
   7   9   0       24.94       28.66     13.13 o 
   8   9   0        5.80      -11.12     13.33 o 
   9   9   0        6.19       12.92     15.08 o 
  10   9   0       58.67       61.35     18.76 o 
  11   9   0      233.75      254.68     43.93 o 
  -6  10   0      135.98      158.58     39.61 o 
  -5  10   0       24.60       19.57     21.14 o 
  -4  10   0       40.70       20.90     26.01 o 
  -3  10   0        1.11       -6.52     21.53 o 
  -2  10   0       45.21       38.74     23.73 o 
  -1  10   0      234.80      198.18     31.20 o 
   0  10   0        4.81        4.71     15.72 o 
   1  10   0        0.25       -3.22      9.82 o 
   2  10   0       66.80       69.74     12.37 o 
   3  10   0       55.34       67.66     13.75 o 
   4  10   0       33.57       28.38     13.05 o 
   5  10   0      153.54      164.92     19.86 o 
   6  10   0        1.36      -16.48     12.36 o 
   7  10   0      153.02      134.51     19.75 o 
   8  10   0        0.20        7.35     14.18 o 
   9  10   0      122.11      101.78     19.25 o 
  10  10   0        2.02        1.61     13.96 o 
  11  10   0        0.21        6.29     26.48 o 
  -6  11   0        0.72      -12.02     28.29 o 
  -5  11   0        3.95       22.63     28.92 o 
  -4  11   0       80.39       88.95     31.28 o 
  -3  11   0        2.90        2.51     23.50 o 
  -2  11   0        2.63       -5.19     15.32 o 
  -1  11   0       76.45       76.22     21.69 o 
   0  11   0      133.67      138.23     26.64 o 
   1  11   0      405.32      420.10     27.02 o 
   2  11   0        5.16        9.59     13.75 o 
   3  11   0        3.92       -4.01     11.39 o 
   4  11   0       53.41       46.61     16.86 o 
   5  11   0     3383.23     3583.98    113.28 o 
   6  11   0       48.47       44.60     15.98 o 
   7  11   0        0.98       -4.07     13.97 o 
   8  11   0        0.40       -9.05     10.59 o 
   9  11   0      265.22      249.00     26.58 o 
  10  11   0        8.29       18.49     19.96 o 
  -4  12   0       14.97       26.09     28.29 o 
  -3  12   0       14.64        8.41     24.83 o 
  -2  12   0       31.03       20.20     23.50 o 
  -1  12   0      165.84      156.85     30.18 o 
   0  12   0      134.31      106.79     24.67 o 
   1  12   0       24.93       12.79     12.90 o 
   2  12   0       19.53        9.74     19.65 o 
   4  12   0       39.26       42.43     18.07 o 
   5  12   0       19.27        3.93     19.33 o 
   6  12   0       18.37       23.27     15.10 o 
   7  12   0        9.53       -0.39     15.32 o 
   8  12   0       36.53       31.98     24.28 o 
   9  12   0       22.16       27.61     14.92 o 
  10  12   0        3.99       10.20     17.43 o 
  -3  13   0        0.11        8.57     20.12 o 
  -2  13   0        9.86       49.11     28.45 o 
  -1  13   0      277.51      219.48     36.30 o 
   0  13   0       76.08       71.04     24.52 o 
   1  13   0       24.17       33.00     18.39 o 
   2  13   0        3.41       -9.98     19.02 o 
   3  13   0       30.49       33.87     22.47 o 
   4  13   0        0.39       -5.82     18.62 o 
   5  13   0       11.79        3.69     15.01 o 
   6  13   0       46.72       96.66     27.66 o 
   7  13   0        3.62       12.34     16.03 o 
   8  13   0       31.40       31.48     18.88 o 
   9  13   0        2.06        0.15     17.48 o 
  -2  14   0        1.36        8.25     26.32 o 
  -1  14   0        1.63       -3.06     23.18 o 
   0  14   0       95.39      109.23     28.45 o 
   1  14   0       15.50      -13.59     21.37 o 
   2  14   0      250.43      194.33     35.52 o 
   3  14   0       22.92       17.52     17.92 o 
   4  14   0       16.10       18.62     22.47 o 
   5  14   0      134.33      122.90     30.49 o 
   6  14   0      327.55      315.66     42.28 o 
   7  14   0       10.16       -2.20     16.03 o 
   8  14   0        4.33       -1.96     18.78 o 
   1  15   0       58.96       89.82     31.51 o 
   2  15   0       28.61       30.80     18.86 o 
   3  15   0       44.65       65.07     23.10 o 
   4  15   0       21.98        8.96     18.07 o 
   5  15   0      117.23      128.40     31.98 o 
   6  15   0        0.31      -11.71     23.34 o 
  -5 -15   1       16.85       -2.99     16.50 o 
  -4 -15   1       21.21       27.82     26.56 o 
  -3 -15   1       27.88        8.80     24.60 o 
  -2 -15   1       21.63       35.20     25.38 o 
  -7 -14   1       10.07        7.31     23.73 o 
  -6 -14   1       27.36       27.66     24.91 o 
  -5 -14   1       15.44       12.42     17.76 o 
  -4 -14   1       23.14       10.92     23.42 o 
  -3 -14   1       22.58       28.76     23.89 o 
  -2 -14   1       94.27       60.90     25.30 o 
  -1 -14   1       40.81       54.77     26.87 o 
   0 -14   1        7.83       25.07     19.57 o 
   1 -14   1        5.67       13.52     20.43 o 
  -8 -13   1       21.07       53.68     18.22 o 
  -7 -13   1        6.67       19.65     23.57 o 
  -6 -13   1        0.52      -27.74     20.12 o 
  -5 -13   1       10.98      -12.26     20.59 o 
  -4 -13   1       30.10        8.57     16.19 o 
  -3 -13   1        7.78       -1.18     20.59 o 
  -2 -13   1        0.03       -5.97     18.15 o 
  -1 -13   1       38.96       29.08     23.65 o 
   0 -13   1       13.88        7.39     23.18 o 
   1 -13   1      186.41      150.33     31.04 o 
   2 -13   1       21.65       -4.09     23.57 o 
   3 -13   1        5.64       -1.41     25.22 o 
  -9 -12   1        5.51       17.11     15.97 o 
  -8 -12   1       83.36      103.64     22.45 o 
  -7 -12   1        4.48        3.26     16.07 o 
  -6 -12   1        5.65       15.18     18.98 o 
  -5 -12   1       26.98        8.17     15.72 o 
  -4 -12   1       35.77       41.57     23.65 o 
  -3 -12   1       23.62       16.11     15.72 o 
  -2 -12   1       11.18       20.27     14.62 o 
  -1 -12   1        0.01      -11.24     13.67 o 
   0 -12   1        5.52        7.37     13.70 o 
   1 -12   1       96.94       82.51     25.30 o 
   2 -12   1      115.67      137.75     31.90 o 
   3 -12   1        8.93      -33.36     22.24 o 
   4 -12   1        1.51       12.65     27.35 o 
 -10 -11   1       13.45       15.28     16.38 o 
  -9 -11   1        0.54        2.23     14.36 o 
  -8 -11   1      308.71      285.64     27.28 o 
  -7 -11   1       26.01       16.91     13.69 o 
  -6 -11   1        3.15       -2.90     13.99 o 
  -5 -11   1     1045.08      951.22     54.02 o 
  -4 -11   1       26.61       11.87     14.38 o 
  -3 -11   1        0.71       -2.67     12.49 o 
  -2 -11   1       30.07       11.39     18.07 o 
  -1 -11   1      209.38      164.73     17.49 o 
   0 -11   1       26.62       27.19     18.39 o 
   1 -11   1        6.56      -11.32     17.60 o 
   2 -11   1        9.14        0.39     19.57 o 
   3 -11   1       64.78       35.68     19.80 o 
   4 -11   1        2.49      -16.58     23.34 o 
   5 -11   1       10.92       12.02     27.03 o 
 -11 -10   1        8.34        6.44     21.69 o 
 -10 -10   1       74.60       80.41     21.02 o 
  -9 -10   1       59.71       53.40     16.76 o 
  -8 -10   1       13.53       24.32     17.48 o 
  -7 -10   1       20.50        6.99     11.00 o 
  -6 -10   1      600.70      545.04     32.95 o 
  -5 -10   1       91.14       71.45     14.96 o 
  -4 -10   1       60.92       68.38     15.92 o 
  -3 -10   1        5.56       14.42     12.05 o 
  -2 -10   1       25.02       17.24      9.50 o 
  -1 -10   1       17.72       33.24     15.17 o 
   0 -10   1        0.01       -8.57     10.14 o 
   1 -10   1       42.77       29.23     18.78 o 
   2 -10   1      102.54      111.27     23.65 o 
   3 -10   1       42.90       24.60     18.39 o 
   4 -10   1        9.60        4.40     22.79 o 
   5 -10   1        0.35        2.91     24.44 o 
   6 -10   1      257.66      311.18     44.24 o 
 -11  -9   1       61.04       32.22     28.45 o 
 -10  -9   1       26.12       36.83     15.35 o 
  -9  -9   1        2.22       18.57     20.67 o 
  -8  -9   1      102.63       97.80     17.00 o 
  -7  -9   1        0.01       -1.54     11.84 o 
  -6  -9   1       87.42       81.48     20.04 o 
  -5  -9   1      123.83      148.75     18.87 o 
  -4  -9   1       76.24       95.23     14.06 o 
  -3  -9   1       26.66       48.31     12.34 o 
  -2  -9   1       51.04       50.88      9.05 o 
  -1  -9   1        5.39       -1.70      8.91 o 
   0  -9   1       21.29       18.78     15.17 o 
   1  -9   1      118.74       99.25     19.49 o 
   2  -9   1        2.56        5.03     18.31 o 
   3  -9   1        6.74       11.87     19.88 o 
   4  -9   1       71.70       75.36     23.02 o 
   5  -9   1      768.62      751.48     60.04 o 
   6  -9   1       13.49      -10.06     23.65 o 
   7  -9   1       18.67        4.71     20.59 o 
 -11  -8   1       33.66       29.00     27.74 o 
 -10  -8   1        1.14       16.97     19.80 o 
  -9  -8   1      176.22      141.14     22.23 o 
  -8  -8   1      106.24       64.04     14.77 o 
  -7  -8   1     1074.94     1058.98     43.30 o 
  -6  -8   1        3.08       -3.19     12.89 o 
  -5  -8   1      580.75      568.20     29.98 o 
  -4  -8   1        3.03        8.03     10.80 o 
  -3  -8   1        0.50       -0.27      6.42 o 
  -2  -8   1      556.57      548.09     26.26 o 
  -1  -8   1      103.60      121.85     12.08 o 
   0  -8   1      908.26      828.33     41.73 o 
   1  -8   1       12.46       16.11     15.09 o 
   2  -8   1       64.40       26.80     18.70 o 
   3  -8   1       71.91       62.16     19.02 o 
   4  -8   1      360.60      323.68     40.08 o 
   5  -8   1      164.80      136.65     32.06 o 
   6  -8   1        0.47        5.97     17.45 o 
   7  -8   1        6.76       27.50     25.85 o 
   8  -8   1       71.89       76.30     31.51 o 
 -12  -7   1        0.59        6.13     21.61 o 
 -11  -7   1        9.05       17.68     27.90 o 
 -10  -7   1       35.46       31.04     21.77 o 
  -9  -7   1     1005.45     1027.59     45.71 o 
  -8  -7   1      207.15      179.26     20.71 o 
  -7  -7   1      367.08      335.24     42.28 o 
  -6  -7   1       24.04       21.58     15.99 o 
  -5  -7   1     1176.31     1346.46     43.45 o 
  -4  -7   1      319.64      304.83     20.34 o 
  -3  -7   1      190.96      253.64     38.82 o 
  -2  -7   1      641.24      618.03     22.67 o 
  -1  -7   1      337.63      281.08     17.25 o 
   0  -7   1      166.48      167.81     11.07 o 
   1  -7   1       53.98       30.25     12.97 o 
   2  -7   1       85.64       70.02     20.27 o 
   3  -7   1       36.11       14.62     18.07 o 
   4  -7   1       19.53       -7.62     19.72 o 
   5  -7   1        1.84      -14.62     21.14 o 
   6  -7   1        0.21        8.57     16.11 o 
   7  -7   1       30.62       28.13     24.91 o 
   8  -7   1        6.60       19.25     24.75 o 
   9  -7   1        5.48       13.04     26.56 o 
 -12  -6   1       33.77       32.38     30.25 o 
 -11  -6   1        0.00       11.24     26.25 o 
 -10  -6   1       90.45      103.57     27.66 o 
  -9  -6   1        0.02      -16.34     22.00 o 
  -8  -6   1      186.32      173.27     20.66 o 
  -7  -6   1        4.17        3.76     11.76 o 
  -6  -6   1     1585.60     1636.52     76.58 o 
  -5  -6   1       90.17       80.35     14.21 o 
  -4  -6   1     1781.94     1807.15     44.78 o 
  -3  -6   1       89.76       70.75      7.09 o 
  -2  -6   1     4382.07     4585.63    202.66 o 
  -1  -6   1        3.30        2.15      5.49 o 
   0  -6   1      445.31      447.69     24.05 o 
   1  -6   1      195.97      262.31     23.97 o 
   2  -6   1     1208.72     1159.16     53.28 o 
   3  -6   1      123.54      141.53     24.60 o 
   4  -6   1        2.08       -2.36     11.79 o 
   6  -6   1      481.35      475.50     44.48 o 
   7  -6   1        1.16      -22.47     20.04 o 
   8  -6   1       16.64        8.57     21.69 o 
   9  -6   1        0.00      -12.81     16.27 o 
 -12  -5   1        3.23       -2.12     28.29 o 
 -11  -5   1       24.45       -4.32     23.89 o 
 -10  -5   1        2.60        7.07     23.26 o 
  -9  -5   1        0.75      -11.63     21.22 o 
  -8  -5   1      117.98       99.80     23.26 o 
  -7  -5   1       61.63       55.63     14.07 o 
  -6  -5   1     1005.26      958.75     35.11 o 
  -5  -5   1      868.43      859.46     32.73 o 
  -4  -5   1     3953.86     4113.81    162.66 o 
  -3  -5   1      414.62      421.18     18.41 o 
  -2  -5   1       29.07       28.83      5.94 o 
  -1  -5   1      190.01      188.02     14.83 o 
   0  -5   1      447.32      435.31     50.06 o 
   1  -5   1      588.10      609.95     33.87 o 
   2  -5   1     2681.50     2783.68     77.32 o 
   3  -5   1      127.26      112.75      8.48 o 
   4  -5   1      136.16      150.72     26.09 o 
   5  -5   1        3.22       -9.67     17.92 o 
   6  -5   1       82.00       37.88     17.52 o 
   7  -5   1      123.51       99.72     23.73 o 
   8  -5   1        0.00       -4.79     14.62 o 
   9  -5   1        0.29        4.87     22.71 o 
  10  -5   1       39.23       37.01     20.43 o 
 -12  -4   1        0.63        7.47     28.29 o 
 -11  -4   1        9.77        9.19     19.10 o 
 -10  -4   1       23.02       46.76     25.46 o 
  -9  -4   1      241.69      211.38     35.05 o 
  -8  -4   1      114.50       98.78     26.17 o 
  -7  -4   1       14.91       19.10     14.07 o 
  -6  -4   1     2462.63     2516.91     33.77 o 
  -5  -4   1     1424.08     1381.10     23.02 o 
  -4  -4   1      145.87      151.35     13.67 o 
  -3  -4   1     1297.59     1229.06     30.97 o 
  -2  -4   1       89.36      103.55      6.80 o 
  -1  -4   1       18.93       16.37      5.11 o 
   0  -4   1      346.42      347.59     25.81 o 
   1  -4   1      867.86      827.39     35.68 o 
   2  -4   1       45.42       39.37     12.34 o 
   3  -4   1      691.44      605.60     41.14 o 
   4  -4   1      321.78      425.61     41.14 o 
   5  -4   1      285.77      299.72     17.80 o 
   6  -4   1        0.47      -10.14     16.90 o 
   7  -4   1      104.19      116.62     26.80 o 
   8  -4   1        1.03       10.06     20.35 o 
   9  -4   1       73.24       38.19     19.65 o 
  10  -4   1        2.42        6.68     22.24 o 
 -12  -3   1       40.74       37.17     29.39 o 
 -11  -3   1       54.40       32.53     21.61 o 
 -10  -3   1        3.37       19.17     23.34 o 
  -9  -3   1     2835.98     2714.68    102.63 o 
  -8  -3   1        6.54       31.59     17.45 o 
  -7  -3   1      202.81      175.26     14.96 o 
  -6  -3   1        5.88       17.56      9.23 o 
  -5  -3   1     4767.21     5060.43     49.69 o 
  -4  -3   1      463.98      430.12     19.31 o 
  -3  -3   1     2006.13     2012.20     37.59 o 
  -2  -3   1     8968.02     9344.24     59.66 o 
  -1  -3   1     7605.01     7979.66     51.04 o 
   0  -3   1      276.22      260.28     22.87 o 
   1  -3   1       44.26       34.89      9.59 o 
   2  -3   1       21.52       10.29      9.27 o 
   3  -3   1     7053.94     7323.34     68.00 o 
   4  -3   1       15.98       16.08      8.10 o 
   5  -3   1      484.11      453.45     25.74 o 
   6  -3   1       17.85       16.61      9.95 o 
   7  -3   1      433.00      408.19     35.01 o 
   8  -3   1      263.64      304.35     36.93 o 
   9  -3   1        0.16       12.42     20.35 o 
  10  -3   1        3.14       23.02     22.87 o 
  11  -3   1       81.13      107.74     30.88 o 
 -12  -2   1        2.29       17.84     20.98 o 
 -11  -2   1       85.16      101.61     31.51 o 
 -10  -2   1       27.98       12.81     23.18 o 
  -9  -2   1       24.42        9.51     21.92 o 
  -8  -2   1        4.12      -12.92      9.11 o 
  -7  -2   1       35.92       29.17     12.14 o 
  -6  -2   1       61.36       46.99     10.22 o 
  -5  -2   1       26.92       15.41      8.42 o 
  -4  -2   1      786.71      795.69     17.98 o 
  -3  -2   1    28982.06    27541.10    261.72 o 
  -2  -2   1    11560.16    12400.42    125.26 o 
  -1  -2   1      304.25      320.83      7.97 o 
   0  -2   1      901.58      875.59     14.01 o 
   1  -2   1      623.61      587.32     23.50 o 
   2  -2   1     3147.71     3295.89     36.04 o 
   3  -2   1     4910.85     5026.51     55.16 o 
   4  -2   1     1453.14     1433.35     71.67 o 
   5  -2   1      115.96      113.68     21.45 o 
   6  -2   1      434.34      464.11     23.17 o 
   7  -2   1       34.56       40.33     11.00 o 
   8  -2   1        5.70        1.78     11.47 o 
   9  -2   1        1.96       12.10     18.78 o 
  10  -2   1        0.80        3.38     19.49 o 
  11  -2   1       12.19       22.79     21.53 o 
 -12  -1   1       29.25       12.97     28.21 o 
 -11  -1   1      148.07      150.88     34.65 o 
 -10  -1   1       10.84       22.40     22.32 o 
  -9  -1   1       96.20      119.13     28.92 o 
  -8  -1   1      109.42      107.24     17.80 o 
  -7  -1   1      329.19      340.06     21.98 o 
  -6  -1   1      133.97      105.17     13.18 o 
  -5  -1   1     3016.54     2848.31     74.61 o 
  -4  -1   1      367.10      388.57     27.43 o 
  -3  -1   1     3655.47     3622.67     43.33 o 
  -2  -1   1     6077.53     5938.19     59.25 o 
  -1  -1   1      275.24      276.23     10.56 o 
   0  -1   1      588.71      534.86     11.98 o 
   1  -1   1    13026.79    13060.82    118.34 o 
   2  -1   1     9512.87     9242.98     99.25 o 
   3  -1   1     1400.07     1289.98     26.33 o 
   4  -1   1        0.49        1.96      7.09 o 
   5  -1   1      554.64      488.43     22.32 o 
   6  -1   1       52.73       54.91     11.49 o 
   7  -1   1        3.40        1.69      9.78 o 
   8  -1   1        0.31       -7.22      9.03 o 
   9  -1   1       21.04       23.20     13.26 o 
  10  -1   1       18.39        1.51     13.56 o 
 -11   0   1       55.01       83.69     30.02 o 
  -9   0   1      170.82      137.21     19.45 o 
  -8   0   1     2001.48     2093.58     57.03 o 
  -7   0   1       44.84       34.30     12.04 o 
  -6   0   1       88.04       78.75     12.06 o 
  -5   0   1      372.33      394.65     19.71 o 
  -4   0   1     1808.04     1955.26     38.14 o 
  -3   0   1      326.74      304.47     14.11 o 
  -2   0   1     1413.32     1339.66     32.77 o 
  -1   0   1      148.69      147.26      9.51 o 
   0   0   1     1232.81     1226.01     14.52 o 
   1   0   1      512.92      461.22     18.31 o 
   2   0   1     1065.21     1061.04     19.75 o 
   3   0   1      144.09      126.70      9.80 o 
   4   0   1     3815.42     3792.89     52.92 o 
   5   0   1       28.25       26.49      8.90 o 
   6   0   1      855.91      887.23     50.41 o 
   7   0   1      190.04      174.17     16.69 o 
   8   0   1      516.22      540.35     28.95 o 
   9   0   1       46.09       42.09     15.83 o 
  10   0   1       13.28        2.80     13.03 o 
  11   0   1        1.73      -20.98     22.08 o 
 -11   1   1       21.40       21.30     25.38 o 
 -10   1   1       21.68       21.71     15.05 o 
  -9   1   1       25.87       14.50     14.25 o 
  -8   1   1       21.36       39.53     14.83 o 
  -7   1   1       12.55        8.39     11.33 o 
  -6   1   1        6.05       -1.66      9.70 o 
  -5   1   1       15.30        8.79      7.60 o 
  -4   1   1       36.61       24.96      8.57 o 
  -3   1   1      434.39      405.73     16.62 o 
  -2   1   1     9819.25     9177.86     69.80 o 
  -1   1   1       54.04       63.49      6.29 o 
   1   1   1       97.18       88.29      6.80 o 
   2   1   1      833.37      833.88     16.14 o 
   3   1   1     4785.67     5021.56    101.41 o 
   4   1   1     2589.19     2524.33     39.99 o 
   5   1   1      310.17      287.29     16.09 o 
   6   1   1     2016.77     2049.14     44.64 o 
   7   1   1        0.31       -2.77      9.55 o 
   8   1   1      134.55      136.51     15.69 o 
   9   1   1       18.53       19.05     13.55 o 
  10   1   1        8.42        0.31     21.69 o 
  11   1   1      106.13      114.89     31.28 o 
  12   1   1        2.45       14.69     26.56 o 
 -10   2   1        6.86        0.16     19.88 o 
  -9   2   1      147.30      144.98     20.67 o 
  -8   2   1        9.21        3.64     13.61 o 
  -7   2   1      183.84      187.10     21.81 o 
  -6   2   1      443.60      451.00     24.52 o 
  -5   2   1      104.64      104.25     12.77 o 
  -4   2   1      281.85      240.67     17.29 o 
  -3   2   1      954.77      931.96     24.62 o 
  -2   2   1        3.83        1.39      5.39 o 
  -1   2   1      123.29      116.69      8.64 o 
   0   2   1        1.37        8.72      4.79 o 
   1   2   1      258.70      256.27      8.67 o 
   2   2   1     5273.47     4423.13    363.10 o 
   3   2   1     2576.24     2765.93     51.25 o 
   4   2   1       53.92       54.81      7.63 o 
   5   2   1       96.76       95.27     10.68 o 
   6   2   1        9.82        4.06     11.51 o 
   7   2   1       40.34       41.24     15.44 o 
   8   2   1       69.92       59.64     11.98 o 
   9   2   1       11.97       28.73     11.79 o 
  10   2   1      107.75       99.72     25.30 o 
  11   2   1       75.01      111.04     31.20 o 
  12   2   1        2.89        1.10     25.62 o 
 -11   3   1       21.47       20.20     23.50 o 
 -10   3   1        1.08      -14.93     19.88 o 
  -9   3   1       93.94       94.06     27.42 o 
  -8   3   1      729.54      771.86     38.86 o 
  -7   3   1      602.46      673.01     34.34 o 
  -6   3   1      198.97      201.36     17.90 o 
  -5   3   1     1496.14     1536.58     41.05 o 
  -4   3   1      177.90      180.50     14.46 o 
  -3   3   1     6872.89     7321.98    156.46 o 
  -2   3   1      708.95      738.44     19.49 o 
  -1   3   1      706.51      697.67     21.65 o 
   0   3   1        7.13       13.91      5.74 o 
   1   3   1     1619.83     1597.09     34.58 o 
   2   3   1    15788.46    16284.87    128.60 o 
   3   3   1     2711.47     2457.79     25.50 o 
   4   3   1       49.36       55.98      5.68 o 
   5   3   1     2432.57     2530.67     38.67 o 
   6   3   1      793.94      803.64     54.22 o 
   7   3   1      240.49      240.38     16.25 o 
   8   3   1       10.69        9.45      8.69 o 
   9   3   1     2242.13     2320.28     95.56 o 
  10   3   1        0.72       21.69     22.87 o 
  11   3   1        1.29      -18.55     22.40 o 
  12   3   1       12.70       25.46     26.80 o 
 -10   4   1        2.77       19.41     18.07 o 
  -9   4   1        3.23        0.39     22.32 o 
  -8   4   1       40.11       52.89     26.09 o 
  -7   4   1       25.80       29.32     12.66 o 
  -6   4   1      264.44      269.92     20.47 o 
  -5   4   1      340.10      314.06     33.24 o 
  -4   4   1     4128.24     4096.61     60.47 o 
  -3   4   1      470.20      473.60     18.41 o 
  -2   4   1      744.35      755.04     20.24 o 
  -1   4   1     2146.48     2043.02     30.15 o 
   0   4   1     7808.91     8318.64     95.67 o 
   1   4   1     7389.52     7178.83     84.55 o 
   2   4   1      138.42      130.43     11.32 o 
   3   4   1      178.30      195.66     12.42 o 
   4   4   1     1171.47     1273.23     74.93 o 
   5   4   1     1027.06     1050.82     18.87 o 
   6   4   1       17.45       27.90      9.93 o 
   7   4   1      176.33      169.39     13.36 o 
   8   4   1      566.98      608.85     48.80 o 
   9   4   1      126.96      145.69     31.35 o 
  10   4   1       66.84       75.12     27.90 o 
  11   4   1       47.80       13.44     24.44 o 
  12   4   1       22.95       43.93     23.10 o 
 -10   5   1        0.06       10.92     24.20 o 
  -9   5   1      198.36      189.54     37.33 o 
  -8   5   1       52.22       33.71     25.54 o 
  -7   5   1        0.03      -11.87     15.24 o 
  -6   5   1      390.95      380.81     40.78 o 
  -5   5   1      811.70      802.57     30.93 o 
  -4   5   1       23.06        8.47      9.51 o 
  -3   5   1     1971.36     2076.87     38.43 o 
  -2   5   1        5.04        6.44      6.54 o 
  -1   5   1     7917.52     7580.29    165.18 o 
   0   5   1      536.09      545.02     24.56 o 
   1   5   1       44.76       45.97      7.14 o 
   2   5   1      521.91      506.46     14.00 o 
   3   5   1     2426.36     2592.21     28.83 o 
   4   5   1      264.90      216.57     20.78 o 
   5   5   1      600.18      564.92     23.96 o 
   6   5   1      883.88      914.81     24.79 o 
   7   5   1      345.01      360.25     22.52 o 
   8   5   1        2.46       -1.65     13.20 o 
   9   5   1       25.88       -2.67     20.98 o 
  10   5   1        8.75       18.78     18.47 o 
  11   5   1      132.75      117.09     28.76 o 
  12   5   1       28.20       30.65     21.14 o 
  -9   6   1       29.95        5.34     25.62 o 
  -8   6   1       18.06       11.32     24.36 o 
  -7   6   1       75.70       83.61     30.33 o 
  -6   6   1       49.10       47.31     26.64 o 
  -5   6   1       13.92       23.81     18.07 o 
  -4   6   1      408.97      403.67     39.06 o 
  -3   6   1      112.76      115.39     17.68 o 
  -2   6   1      239.34      235.67     26.56 o 
  -1   6   1      521.96      495.50     17.51 o 
   0   6   1        9.26        5.62      5.75 o 
   1   6   1      587.29      573.92     47.31 o 
   2   6   1     8491.43     8693.44    108.30 o 
   3   6   1       26.25       27.41      6.14 o 
   4   6   1     2532.19     2432.05     50.22 o 
   5   6   1      397.52      386.81     22.59 o 
   6   6   1     1390.13     1306.39     44.44 o 
   7   6   1      181.11      160.29     16.38 o 
   8   6   1       64.40       71.59     19.10 o 
   9   6   1       25.76        7.70     21.37 o 
  10   6   1      107.39      143.57     33.40 o 
  11   6   1        9.02       -2.67     23.10 o 
  12   6   1        1.98       -7.54     18.31 o 
  -9   7   1        3.65        6.29     25.22 o 
  -8   7   1        0.27       -7.47     23.65 o 
  -7   7   1       10.34        4.16     26.32 o 
  -6   7   1       81.04       76.62     26.25 o 
  -5   7   1       55.17       48.01     27.35 o 
  -4   7   1       15.25       -2.51     15.01 o 
  -3   7   1      124.47      120.78     24.05 o 
  -2   7   1        6.68        1.55      7.69 o 
  -1   7   1        0.22        9.75      7.21 o 
   0   7   1      513.39      550.71     34.93 o 
   1   7   1      352.55      430.86     26.25 o 
   2   7   1       46.56       29.39      9.80 o 
   3   7   1        0.57        3.03      6.31 o 
   4   7   1        7.81        8.14      4.40 o 
   5   7   1     1659.65     1707.43     45.03 o 
   6   7   1      887.19      866.51     64.40 o 
   7   7   1      168.69      154.82     17.22 o 
   8   7   1       89.35       93.44     16.29 o 
   9   7   1      413.15      370.12     44.16 o 
  10   7   1        5.10        8.88     17.92 o 
  11   7   1        0.77       -0.55     18.15 o 
  12   7   1        3.02        7.31     20.27 o 
  -8   8   1       48.67       37.56     30.25 o 
  -7   8   1       14.19        3.93     26.40 o 
  -6   8   1        0.11      -23.42     25.70 o 
  -5   8   1      352.89      394.01     49.19 o 
  -4   8   1     3909.12     3981.57    129.35 o 
  -3   8   1      118.27      143.88     30.33 o 
  -2   8   1        5.42       -5.66     18.00 o 
  -1   8   1        2.12       -4.01     11.71 o 
   0   8   1     2338.59     2561.04     91.67 o 
   1   8   1      244.58      255.47     15.79 o 
   2   8   1        0.45       -7.04      6.40 o 
   3   8   1       54.22       59.96      8.30 o 
   4   8   1     1042.95     1063.20     22.84 o 
   5   8   1      386.36      461.03     26.03 o 
   6   8   1       42.55       30.22     13.33 o 
   7   8   1        0.03       -9.56      9.19 o 
   8   8   1      834.49      688.67     38.03 o 
   9   8   1        0.01        2.38     14.12 o 
  10   8   1       22.89       20.90     19.10 o 
  11   8   1        0.27        0.00     24.60 o 
  12   8   1        1.80      -12.02     25.77 o 
  -7   9   1        0.67       -1.41     19.57 o 
  -6   9   1       53.79       63.73     31.43 o 
  -5   9   1      327.07      398.02     51.86 o 
  -4   9   1        0.74       24.12     27.82 o 
  -3   9   1      318.78      326.98     42.59 o 
  -2   9   1      354.46      319.36     36.54 o 
  -1   9   1       18.79       33.79     15.64 o 
   0   9   1       21.21       24.12     16.90 o 
   1   9   1       38.64       41.96     10.60 o 
   2   9   1       58.88       61.11      9.50 o 
   3   9   1      370.23      411.45     19.13 o 
   4   9   1       42.65       34.60     12.08 o 
   5   9   1       48.78       53.35     12.27 o 
   6   9   1      182.51      157.11     23.77 o 
   7   9   1     1107.51     1119.50     43.47 o 
   8   9   1        1.96       -2.52     10.05 o 
   9   9   1       22.28       16.91     12.95 o 
  10   9   1       14.01       15.74     11.78 o 
  11   9   1       48.74       50.69     29.31 o 
  12   9   1        1.28       12.97     21.61 o 
  -7  10   1       57.73       72.53     35.60 o 
  -6  10   1      128.58      135.24     38.51 o 
  -5  10   1      117.53      163.92     39.76 o 
  -4  10   1       16.83       -1.10     27.58 o 
  -3  10   1       10.21       21.22     19.80 o 
  -2  10   1     1090.07     1202.06     72.30 o 
  -1  10   1       18.06       33.16     22.24 o 
   0  10   1       38.75       22.63     18.86 o 
   1  10   1        0.30        5.97     15.32 o 
   2  10   1       15.57       19.27      7.85 o 
   3  10   1      185.88      209.89     17.72 o 
   4  10   1        0.03       -3.92      9.09 o 
   5  10   1        8.91       18.84     12.90 o 
   6  10   1       27.71       40.20     13.29 o 
   7  10   1       65.72       70.54     15.97 o 
   8  10   1        0.29       -7.28     10.46 o 
   9  10   1       18.06       34.13     27.82 o 
  10  10   1       44.76       40.85     17.48 o 
  11  10   1       12.27        5.11     26.09 o 
  -6  11   1        0.17       18.55     31.28 o 
  -5  11   1        0.73       -4.79     27.66 o 
  -4  11   1        0.14       31.43     30.10 o 
  -3  11   1      723.01      937.09     71.51 o 
  -2  11   1       21.11       35.36     26.40 o 
  -1  11   1        1.44       17.68     22.95 o 
   0  11   1       50.56       53.12     23.26 o 
   1  11   1        0.25        8.25     17.21 o 
   2  11   1        0.23      -15.10     10.06 o 
   3  11   1        1.21        8.49     12.34 o 
   4  11   1      117.41      143.78     18.92 o 
   5  11   1     1621.22     1547.88     50.88 o 
   6  11   1      117.03      119.65     19.38 o 
   7  11   1        0.00        7.61     14.45 o 
   8  11   1        2.75       -0.66     12.25 o 
   9  11   1      612.83      523.44     35.07 o 
  10  11   1       26.18       29.09     17.40 o 
  11  11   1        1.55        5.42     23.46 o 
  -5  12   1        0.08        4.48     30.80 o 
  -4  12   1       28.28       -9.82     19.33 o 
  -3  12   1        0.17        4.87     27.58 o 
  -2  12   1        3.28       -4.48     23.97 o 
  -1  12   1       14.58        9.74     23.81 o 
   0  12   1       59.04       31.35     22.71 o 
   1  12   1      171.11      162.74     28.84 o 
   2  12   1       32.73       17.68     20.59 o 
   3  12   1      166.69      129.82     23.57 o 
   4  12   1      141.23      106.24     26.80 o 
   5  12   1      154.22      135.20     20.53 o 
   6  12   1        6.72       -1.40     17.96 o 
   7  12   1        4.23       10.27     14.59 o 
   8  12   1       91.46      108.36     21.65 o 
   9  12   1        8.06        3.07     15.19 o 
  10  12   1        4.58       -9.51     16.89 o 
  -3  13   1        6.62      -18.94     26.40 o 
  -2  13   1      105.68      112.45     33.16 o 
  -1  13   1       23.41       15.17     18.78 o 
   0  13   1        4.44        4.95     15.32 o 
   1  13   1       64.41       77.48     23.26 o 
   2  13   1        3.27       19.49     21.85 o 
   3  13   1      272.53      226.94     33.32 o 
   4  13   1       77.34       63.89     20.67 o 
   5  13   1       21.24       31.75     22.47 o 
   6  13   1        6.95        4.79     20.67 o 
   7  13   1        5.86      -12.83     15.05 o 
   8  13   1        0.71        7.76     16.95 o 
   9  13   1       10.10       22.19     18.43 o 
  -2  14   1        3.03       -8.49     19.25 o 
  -1  14   1        0.68       -7.07     24.05 o 
   1  14   1        1.56        4.01     24.05 o 
   2  14   1      120.23       67.19     23.10 o 
   3  14   1        2.79        6.84     20.98 o 
   4  14   1      137.85      170.60     33.40 o 
   5  14   1        3.58      -15.01     21.22 o 
   6  14   1       74.02       58.86     25.85 o 
   7  14   1       37.89       45.42     26.40 o 
   8  14   1        6.43        4.51     15.61 o 
   0  15   1       32.35       31.67     22.87 o 
   1  15   1        8.95      -12.65     24.05 o 
   2  15   1       48.79       52.49     22.87 o 
   3  15   1       22.67       17.13     24.05 o 
   4  15   1        0.07       10.45     24.28 o 
   5  15   1      210.37      236.29     38.74 o 
   6  15   1       58.47       47.62     26.48 o 
   7  15   1       14.00       17.92     26.01 o 
  -6 -14   2        7.01       17.21     19.65 o 
  -5 -14   2        0.80       -6.52     21.85 o 
  -4 -14   2       19.42        5.03     17.37 o 
  -3 -14   2       33.01       13.44     23.10 o 
  -2 -14   2       22.88       28.45     24.05 o 
  -1 -14   2       17.07        6.99     21.92 o 
   0 -14   2        9.57       14.85     25.30 o 
  -8 -13   2        7.02        9.74     26.09 o 
  -7 -13   2        0.22       21.37     27.35 o 
  -6 -13   2       14.38        0.71     23.26 o 
  -5 -13   2        0.44        0.16     20.59 o 
  -4 -13   2       84.65       85.34     23.26 o 
  -3 -13   2      246.37      206.04     31.43 o 
  -2 -13   2       12.11        6.60     21.61 o 
  -1 -13   2        8.13       11.63     21.85 o 
   0 -13   2        1.81        3.85     17.13 o 
   1 -13   2       27.65       11.59     15.91 o 
   2 -13   2       66.21       40.31     21.53 o 
  -9 -12   2        2.39       22.53     15.55 o 
  -8 -12   2      243.08      220.88     26.21 o 
  -7 -12   2        8.73       16.86     14.78 o 
  -6 -12   2       26.22       24.20     18.31 o 
  -5 -12   2        4.17      -10.92     19.65 o 
  -4 -12   2      375.95      297.04     37.95 o 
  -3 -12   2        8.40       11.87     15.48 o 
  -2 -12   2        0.30       -9.74     12.81 o 
  -1 -12   2       10.32       10.14     20.75 o 
   0 -12   2       32.35       25.36     14.15 o 
   1 -12   2        0.20      -16.11     20.35 o 
   2 -12   2        5.03       30.88     22.79 o 
   3 -12   2        8.56        5.97     17.60 o 
   4 -12   2       87.36      138.78     30.80 o 
 -10 -11   2        1.09        6.24     18.95 o 
  -9 -11   2       19.42       28.37     18.45 o 
  -8 -11   2       52.81       59.88     18.95 o 
  -7 -11   2       29.77       36.43     15.56 o 
  -6 -11   2        2.04       -3.17     13.81 o 
  -5 -11   2      399.01      404.54     42.36 o 
  -4 -11   2       21.48       14.54     14.77 o 
  -3 -11   2       39.64       19.25     19.80 o 
  -2 -11   2       38.55       37.48     16.58 o 
  -1 -11   2      406.41      376.56     39.29 o 
   0 -11   2        2.53        9.97     11.10 o 
   1 -11   2        8.86       -5.82     16.74 o 
   2 -11   2        4.72       12.42     19.96 o 
   3 -11   2       22.31        8.64     21.53 o 
   4 -11   2       24.08       27.66     25.07 o 
   5 -11   2       10.47       16.74     28.05 o 
 -10 -10   2        0.08        8.87     14.82 o 
  -9 -10   2       30.98       28.17     13.85 o 
  -8 -10   2       93.11       78.33     16.51 o 
  -7 -10   2        0.17      -11.65     14.03 o 
  -6 -10   2      473.02      536.76     50.41 o 
  -5 -10   2        0.26       -9.89     12.61 o 
  -4 -10   2       54.08       46.96     12.86 o 
  -3 -10   2      259.01      297.75     32.77 o 
  -2 -10   2      162.88      141.45     23.02 o 
  -1 -10   2        8.86       14.22      9.68 o 
   0 -10   2       27.35       17.68     12.83 o 
   1 -10   2        7.56      -20.59     15.01 o 
   2 -10   2        1.38      -15.87     16.66 o 
   3 -10   2       14.72       13.04     21.06 o 
   4 -10   2       29.04       34.34     19.57 o 
   5 -10   2       25.79       37.64     26.09 o 
   6 -10   2      124.59      125.73     35.83 o 
 -10  -9   2        1.53      -11.10     13.71 o 
  -9  -9   2       27.33       17.79     14.46 o 
  -8  -9   2       14.14        6.09     13.00 o 
  -7  -9   2      934.50      884.82     42.28 o 
  -6  -9   2      347.60      311.31     26.09 o 
  -5  -9   2      230.04      245.20     21.93 o 
  -4  -9   2        9.51       11.27     10.27 o 
  -3  -9   2      801.49      781.68     32.49 o 
  -2  -9   2        1.22        2.20      7.89 o 
  -1  -9   2        2.78        2.80     11.91 o 
   0  -9   2        0.08       -1.14     11.75 o 
   1  -9   2      212.97      246.82     29.23 o 
   2  -9   2        0.25        2.20     13.36 o 
   3  -9   2        1.44       -8.17     19.02 o 
   4  -9   2        3.71      -11.24     20.35 o 
   5  -9   2      785.06      750.06     59.25 o 
   6  -9   2        2.63        8.33     18.47 o 
   7  -9   2       28.48       33.08     23.18 o 
 -11  -8   2        4.54      -10.69     26.87 o 
 -10  -8   2       28.69       11.32     25.93 o 
  -9  -8   2        2.76        6.70     11.57 o 
  -8  -8   2      116.93       85.18     19.25 o 
  -7  -8   2       31.27       28.07     12.18 o 
  -6  -8   2       41.21       28.29     12.40 o 
  -5  -8   2      229.18      220.05     20.24 o 
  -4  -8   2      135.45      131.10     16.49 o 
  -3  -8   2      124.99       95.43     14.26 o 
  -2  -8   2       18.63       26.49      7.50 o 
  -1  -8   2       12.72       14.38      7.08 o 
   0  -8   2      406.94      420.25     31.43 o 
   1  -8   2      418.81      394.95     33.48 o 
   2  -8   2        9.79        5.19     12.26 o 
   3  -8   2       20.41       20.04     19.10 o 
   4  -8   2      129.77      104.43     28.13 o 
   5  -8   2      150.09      105.69     25.54 o 
   6  -8   2       92.49       77.25     24.44 o 
   7  -8   2        7.25        8.96     17.92 o 
   8  -8   2        3.46       14.93     25.62 o 
 -11  -7   2        9.21       16.19     27.50 o 
 -10  -7   2        0.00       -5.42     17.21 o 
  -9  -7   2       54.34       28.92     14.97 o 
  -8  -7   2       27.05       19.38     14.90 o 
  -7  -7   2       15.69        6.52     11.41 o 
  -6  -7   2      142.19      105.56     15.76 o 
  -5  -7   2      676.93      711.12     45.18 o 
  -4  -7   2      220.40      215.83     18.60 o 
  -3  -7   2      224.14      220.95     11.75 o 
  -2  -7   2      802.78      860.05     28.07 o 
  -1  -7   2     2832.72     3023.99    135.30 o 
   0  -7   2       40.72       29.99      7.45 o 
   1  -7   2        0.72        0.86     12.97 o 
   2  -7   2       52.75       45.42     14.77 o 
   3  -7   2       25.23       34.81     18.55 o 
   4  -7   2        4.46       -6.68     18.31 o 
   5  -7   2       93.87       91.55     23.50 o 
   6  -7   2       37.32       39.68     19.65 o 
   7  -7   2       59.48       44.01     21.14 o 
   8  -7   2        2.29        5.58     23.10 o 
 -11  -6   2        1.82        9.74     20.43 o 
 -10  -6   2       62.08       44.63     21.45 o 
  -9  -6   2      132.89      119.52     27.90 o 
  -8  -6   2      169.38      140.51     19.93 o 
  -7  -6   2      134.41      129.54     22.47 o 
  -6  -6   2      470.37      522.83     28.95 o 
  -5  -6   2       29.54       31.77      9.94 o 
  -4  -6   2        0.10        7.27      9.01 o 
  -3  -6   2        0.36        1.03      7.56 o 
  -2  -6   2       23.64       19.11      6.04 o 
  -1  -6   2       18.47       15.97      5.93 o 
   0  -6   2      352.20      365.13     37.48 o 
   1  -6   2      102.95       80.86     17.37 o 
   2  -6   2     2915.53     3038.99     84.79 o 
   3  -6   2      159.78      137.75     23.65 o 
   4  -6   2      248.67      241.48     31.12 o 
   5  -6   2        0.02       -1.73     13.83 o 
   6  -6   2      496.06      512.35     46.05 o 
   7  -6   2      114.23       82.75     27.82 o 
   8  -6   2       12.78        6.37     16.74 o 
   9  -6   2       15.32        9.59     18.31 o 
 -11  -5   2       24.41       56.58     29.31 o 
 -10  -5   2      147.04      155.36     31.83 o 
  -9  -5   2       22.25       25.93     19.10 o 
  -8  -5   2       97.30       66.87     21.45 o 
  -7  -5   2       65.99       67.12     13.80 o 
  -6  -5   2      150.98      131.82     16.03 o 
  -5  -5   2     1791.06     1772.84     45.99 o 
  -4  -5   2       99.86       91.49     12.93 o 
  -3  -5   2     1963.18     2037.73     28.11 o 
  -2  -5   2       32.19       28.14      5.92 o 
  -1  -5   2      115.66      113.43      8.26 o 
   0  -5   2      729.70      756.82     22.51 o 
   1  -5   2     2048.34     2162.65     61.22 o 
   2  -5   2     1915.46     1821.05     62.08 o 
   3  -5   2        8.48        0.39     14.30 o 
   4  -5   2       23.12       23.26     17.52 o 
   5  -5   2      562.12      471.25     39.53 o 
   6  -5   2      291.13      283.76     36.07 o 
   7  -5   2       11.63       -4.79     13.83 o 
   8  -5   2       17.52        6.76     20.20 o 
   9  -5   2       13.70       20.75     22.47 o 
  10  -5   2       32.78        7.70     22.32 o 
 -12  -4   2        0.17       -1.73     29.08 o 
 -11  -4   2       14.30       13.83     20.12 o 
 -10  -4   2       52.86       30.02     25.54 o 
  -9  -4   2       27.69       27.74     19.57 o 
  -8  -4   2       40.80       43.06     24.12 o 
  -7  -4   2       24.17       43.06     21.30 o 
  -6  -4   2      500.52      523.46     27.91 o 
  -5  -4   2      654.63      607.80     16.26 o 
  -4  -4   2     1100.15     1155.20     33.61 o 
  -3  -4   2      845.93      842.74     16.36 o 
  -2  -4   2       66.50       67.69      6.68 o 
  -1  -4   2       98.97       99.18      7.19 o 
   0  -4   2     4599.17     4753.73    165.41 o 
   1  -4   2     2444.21     2324.05     59.33 o 
   2  -4   2       10.53       19.57     13.83 o 
   3  -4   2       17.71       17.06      6.44 o 
   4  -4   2       28.93       26.06      7.98 o 
   5  -4   2       15.60       -6.68     15.01 o 
   6  -4   2       64.26       64.04     21.92 o 
   7  -4   2        7.46       35.28     16.90 o 
   8  -4   2      275.76      340.97     40.47 o 
   9  -4   2       54.35       56.97     24.67 o 
  10  -4   2        8.05       10.22     22.40 o 
 -12  -3   2       24.49       -5.42     27.19 o 
 -11  -3   2        3.68        9.27     18.62 o 
 -10  -3   2       83.81      107.74     26.56 o 
  -9  -3   2     1385.93     1398.99     78.74 o 
  -8  -3   2      350.75      488.23     46.28 o 
  -7  -3   2      153.06      147.42     24.91 o 
  -6  -3   2      500.89      589.59     39.80 o 
  -5  -3   2      286.41      298.79     18.14 o 
  -4  -3   2      743.24      729.29     25.69 o 
  -3  -3   2       21.05       14.97      8.56 o 
  -2  -3   2     2812.13     3088.50     93.93 o 
  -1  -3   2     1852.81     1765.54     56.87 o 
   0  -3   2       26.92       38.19      6.65 o 
   1  -3   2      218.17      200.62     18.15 o 
   2  -3   2       33.49       28.92     10.22 o 
   3  -3   2       10.96       12.17      5.78 o 
   4  -3   2      165.12      203.10     12.89 o 
   5  -3   2      110.92       86.90     11.12 o 
   6  -3   2        8.27       -3.60      7.81 o 
   7  -3   2      425.75      370.67     35.68 o 
   8  -3   2       39.36       56.42     21.77 o 
   9  -3   2       19.50        7.39     19.10 o 
  10  -3   2        0.04        8.33     21.22 o 
  11  -3   2      127.55      107.58     31.28 o 
 -11  -2   2       40.99       55.32     23.50 o 
 -10  -2   2      455.77      507.64     50.45 o 
  -9  -2   2      156.78      177.99     30.80 o 
  -8  -2   2        5.51       12.89     15.56 o 
  -7  -2   2       42.45       26.43     10.55 o 
  -6  -2   2      225.48      243.46     17.08 o 
  -5  -2   2      797.66      801.46     25.58 o 
  -4  -2   2      790.24      747.79     51.04 o 
  -3  -2   2     3298.05     3064.34     46.03 o 
  -2  -2   2     4101.69     4106.16     35.14 o 
  -1  -2   2      660.79      663.18     13.88 o 
   0  -2   2     2330.54     2410.41     46.44 o 
   1  -2   2      247.45      219.90     20.94 o 
   2  -2   2     6590.19     6770.28    127.70 o 
   3  -2   2     1665.93     1574.63     89.58 o 
   4  -2   2     1078.57     1045.06     37.56 o 
   5  -2   2      400.35      412.97     20.07 o 
   6  -2   2       68.36       71.93     12.61 o 
   7  -2   2        9.74        9.35      8.81 o 
   8  -2   2        2.31      -15.79     15.79 o 
   9  -2   2       19.09       11.63     18.55 o 
  11  -2   2       37.38       31.59     24.83 o 
 -11  -1   2        8.24       24.75     25.85 o 
 -10  -1   2        0.83        1.10     16.97 o 
  -9  -1   2       15.99        2.44     21.22 o 
  -8  -1   2      135.68      114.59     18.45 o 
  -7  -1   2      294.95      298.77     21.49 o 
  -6  -1   2      142.96      170.24     18.62 o 
  -5  -1   2     2075.53     1948.44     41.71 o 
  -4  -1   2      366.82      349.45     24.83 o 
  -3  -1   2     1286.36     1403.55     42.67 o 
  -2  -1   2     1787.12     1688.78     28.64 o 
  -1  -1   2      720.95      682.19     17.45 o 
   0  -1   2     2802.22     2816.30     23.81 o 
   1  -1   2    11444.94    11723.19     77.73 o 
   2  -1   2     7939.60     7715.91     98.07 o 
   3  -1   2     4784.70     4453.01    124.16 o 
   4  -1   2      107.76      102.10     10.94 o 
   5  -1   2      472.14      460.97     20.63 o 
   6  -1   2       95.35       85.81     12.65 o 
   7  -1   2      129.06      129.45     14.61 o 
   8  -1   2        2.78       -5.21     10.58 o 
   9  -1   2      373.02      382.64     27.02 o 
  10  -1   2       66.87       60.51     23.10 o 
  11  -1   2        0.51      -10.14     18.70 o 
 -11   0   2       10.67       13.44     19.57 o 
 -10   0   2      105.33      166.20     35.05 o 
  -9   0   2        2.70        6.30     13.71 o 
  -8   0   2      113.25      121.43     18.40 o 
  -7   0   2       71.82       64.32     15.09 o 
  -6   0   2        4.01       -4.28      7.78 o 
  -5   0   2       17.79        9.10      8.87 o 
  -4   0   2      487.73      505.31     20.14 o 
  -3   0   2      111.98      114.10     15.64 o 
  -2   0   2     1336.26     1315.22     34.97 o 
  -1   0   2      432.11      397.56     21.88 o 
   0   0   2     2982.79     3093.10     24.03 o 
   1   0   2      406.27      389.96     17.37 o 
   2   0   2      563.93      506.45     44.63 o 
   3   0   2      337.61      333.08     13.71 o 
   4   0   2    12816.08    12669.23    298.06 o 
   5   0   2     2385.66     2513.01     46.25 o 
   6   0   2      503.64      475.53     38.47 o 
   7   0   2        5.45       -9.08      9.04 o 
   8   0   2      659.87      731.21     32.72 o 
   9   0   2       70.97       54.37     13.40 o 
  10   0   2        2.13        4.92     12.92 o 
 -11   1   2        2.14       41.10     27.42 o 
 -10   1   2        8.20        6.13     25.22 o 
  -9   1   2      509.53      590.52     36.06 o 
  -8   1   2      355.89      375.88     37.01 o 
  -7   1   2       19.67       20.94     16.93 o 
  -6   1   2       43.54       44.26     12.52 o 
  -5   1   2      447.66      517.24     24.24 o 
  -4   1   2       54.73       50.97      9.15 o 
  -3   1   2      492.06      404.22     22.40 o 
  -2   1   2     4567.64     4644.57     68.60 o 
  -1   1   2    22734.09    22001.29    170.52 o 
   0   1   2      432.02      415.61     15.15 o 
   1   1   2       21.22       38.89      4.72 o 
   2   1   2      201.91      199.69      9.17 o 
   3   1   2       60.93       20.57      6.82 o 
   4   1   2     1338.76     1202.56     38.35 o 
   5   1   2        1.33       -6.53      7.04 o 
   6   1   2     1069.88     1081.46     34.62 o 
   7   1   2      154.46      143.32     14.52 o 
   8   1   2        4.01        3.77     10.09 o 
   9   1   2       40.37       26.50     12.74 o 
  10   1   2      109.55       98.55     17.39 o 
  11   1   2      153.10      143.25     29.23 o 
  12   1   2       12.42       -2.44     17.76 o 
 -10   2   2      376.19      393.96     32.98 o 
  -9   2   2       42.56       36.68     16.74 o 
  -8   2   2       14.62       17.27     12.44 o 
  -7   2   2      691.87      713.37     33.70 o 
  -6   2   2     1217.07     1199.68     40.61 o 
  -5   2   2      323.13      313.60     19.48 o 
  -4   2   2      867.65      884.17     28.80 o 
  -3   2   2        1.10       -7.55      7.04 o 
  -2   2   2    14082.33    14061.87    133.20 o 
  -1   2   2       26.72       21.85      6.84 o 
   0   2   2        8.17       16.45      5.21 o 
   1   2   2        0.19       -2.83      3.33 o 
   2   2   2     1743.59     1769.67     24.73 o 
   3   2   2      872.15      812.85     23.77 o 
   4   2   2      730.89      639.48     32.57 o 
   5   2   2     1228.25     1259.84     30.33 o 
   6   2   2      443.30      432.28     19.99 o 
   7   2   2        1.95        1.90      9.21 o 
   8   2   2      154.01      141.92     19.80 o 
   9   2   2       10.99       12.18     10.50 o 
  10   2   2      711.59      786.29     59.33 o 
  11   2   2        2.40       -8.64     22.08 o 
  12   2   2       10.06        1.34     24.60 o 
 -10   3   2        1.04       -6.13     23.10 o 
  -9   3   2       42.48       67.48     17.14 o 
  -8   3   2        1.99        0.33     11.83 o 
  -7   3   2       99.76       81.01     13.98 o 
  -6   3   2      733.70      785.04     33.84 o 
  -5   3   2      356.94      332.04     20.45 o 
  -4   3   2     1039.80     1048.08     31.63 o 
  -3   3   2     4620.37     4932.79     62.49 o 
  -2   3   2      544.23      554.71     23.50 o 
  -1   3   2      787.81      749.04     24.12 o 
   0   3   2       30.47       29.00      6.29 o 
   1   3   2    12047.22    12191.55    116.77 o 
   2   3   2      858.00      880.91     38.93 o 
   3   3   2      824.85      762.35     31.05 o 
   4   3   2       11.03       18.98      4.77 o 
   5   3   2      196.48      185.17     12.17 o 
   6   3   2      203.03      225.65     14.96 o 
   7   3   2       11.35       -3.73     11.04 o 
   8   3   2       12.00       19.10     10.15 o 
   9   3   2       61.31       40.47     23.42 o 
  10   3   2       37.13       40.47     24.36 o 
  11   3   2        2.91       16.11     18.15 o 
  12   3   2       12.31        5.74     25.85 o 
 -10   4   2       16.02        5.42     24.36 o 
  -9   4   2        4.87       -5.42     22.79 o 
  -8   4   2       18.88       35.52     19.10 o 
  -7   4   2      183.13      192.52     20.45 o 
  -6   4   2        2.90        6.22     10.25 o 
  -5   4   2        1.77        4.47      8.86 o 
  -4   4   2      977.40     1043.37     32.88 o 
  -3   4   2       25.25       20.58      8.65 o 
  -2   4   2      639.48      630.69     20.69 o 
  -1   4   2     4445.40     4059.29     61.06 o 
   0   4   2     3515.58     3596.21     54.69 o 
   1   4   2     5303.53     5491.13     75.20 o 
   2   4   2      253.55      273.65     12.81 o 
   3   4   2      406.67      407.91     17.36 o 
   4   4   2       26.91       23.13      5.04 o 
   5   4   2      112.39      110.20     10.56 o 
   6   4   2        1.95       -1.43      6.34 o 
   7   4   2      665.71      671.63     23.75 o 
   8   4   2       18.26       24.44     15.17 o 
   9   4   2        7.77       -5.34     19.41 o 
  10   4   2       25.04       24.36     17.21 o 
  11   4   2       42.78       11.32     24.83 o 
  12   4   2       14.05       11.47     19.49 o 
 -10   5   2        1.29       -0.16     18.00 o 
  -9   5   2      543.61      596.20     60.43 o 
  -8   5   2       35.92       35.60     21.06 o 
  -7   5   2      176.97      147.73     32.77 o 
  -6   5   2      212.92      194.77     19.86 o 
  -5   5   2       95.71      100.02     13.87 o 
  -4   5   2       20.88       17.12      9.41 o 
  -3   5   2      403.16      393.07     19.05 o 
  -2   5   2      155.51      134.79     15.91 o 
  -1   5   2     3349.56     3390.31     60.55 o 
   0   5   2      168.98      177.44     14.30 o 
   1   5   2      353.36      353.85     20.43 o 
   2   5   2      255.79      250.39     12.82 o 
   3   5   2     1989.84     2137.76     49.15 o 
   4   5   2      202.57      163.99     13.42 o 
   5   5   2      652.88      611.70     32.60 o 
   6   5   2      367.46      398.01     27.98 o 
   7   5   2      453.55      386.75     30.80 o 
   8   5   2      156.70      137.91     27.66 o 
   9   5   2       35.36       17.37     22.24 o 
  10   5   2       34.13       30.49     19.41 o 
  11   5   2       65.32       30.88     20.04 o 
  12   5   2        0.62        0.16     26.01 o 
  -9   6   2        3.85       -2.83     26.80 o 
  -8   6   2       79.39       60.11     25.46 o 
  -7   6   2       80.07       55.09     24.12 o 
  -6   6   2       14.47        3.30     23.81 o 
  -5   6   2        5.36        6.68     16.03 o 
  -4   6   2      335.58      325.46     21.77 o 
  -3   6   2      445.97      516.53     27.98 o 
  -2   6   2      328.75      387.47     17.98 o 
  -1   6   2      614.90      601.62     21.22 o 
   0   6   2       17.76        9.60      5.92 o 
   1   6   2        4.67        7.47      8.49 o 
   2   6   2        4.12       -5.92      7.10 o 
   3   6   2     2443.59     2557.23     45.58 o 
   4   6   2      190.76      180.07     18.27 o 
   5   6   2      134.49      111.90     13.20 o 
   6   6   2       13.04       11.78     10.16 o 
   7   6   2        0.19       -1.35      7.11 o 
   8   6   2      122.11       93.20     21.85 o 
   9   6   2       88.33       68.60     21.45 o 
  10   6   2       86.56       44.71     25.62 o 
  11   6   2       27.18       15.24     19.17 o 
  12   6   2        2.98       34.58     27.27 o 
  -9   7   2        0.82      -18.55     26.72 o 
  -8   7   2        0.01      -18.62     25.54 o 
  -7   7   2        7.20       10.22     25.46 o 
  -6   7   2      231.86      220.66     39.68 o 
  -5   7   2      144.04      102.16     30.96 o 
  -4   7   2     1222.81     1328.50     73.24 o 
  -3   7   2      530.61      548.85     39.68 o 
  -2   7   2       14.01       11.66      7.81 o 
  -1   7   2        0.10       -2.55      7.02 o 
   0   7   2      371.61      339.46     24.64 o 
   1   7   2      467.43      494.59     20.39 o 
   2   7   2       12.89        9.57      7.10 o 
   3   7   2      749.03      777.15     27.51 o 
   4   7   2        5.94        7.94      8.31 o 
   5   7   2     2025.43     2082.33     48.38 o 
   6   7   2      210.00      236.92     19.42 o 
   7   7   2       11.58       10.81      9.36 o 
   8   7   2      307.32      305.36     22.82 o 
   9   7   2       91.46       70.57     25.93 o 
  10   7   2       98.65       92.02     26.01 o 
  11   7   2        4.78        5.11     24.36 o 
  12   7   2        0.22       -4.56     25.93 o 
  -8   8   2        3.82       20.75     22.40 o 
  -7   8   2        1.58        2.99     20.27 o 
  -6   8   2       65.97       41.88     29.63 o 
  -5   8   2      210.49      183.57     38.11 o 
  -4   8   2     4497.09     4783.03    144.20 o 
  -3   8   2       26.88       64.91     21.69 o 
  -2   8   2       21.92       46.83     22.55 o 
  -1   8   2      436.50      453.21     20.51 o 
   0   8   2      855.81      948.20     47.62 o 
   1   8   2        0.15       -4.87      8.21 o 
   2   8   2      194.52      219.25     15.72 o 
   3   8   2      209.35      224.53     13.21 o 
   4   8   2      409.50      417.80     15.83 o 
   5   8   2        3.53        9.50      9.22 o 
   6   8   2      286.41      281.29     22.42 o 
   7   8   2        0.13       -3.45      9.37 o 
   8   8   2        7.08        2.24     16.31 o 
   9   8   2        0.08        0.03     13.60 o 
  10   8   2        0.17       17.21     24.60 o 
  11   8   2        9.65       11.87     18.94 o 
  12   8   2      132.62       70.49     34.34 o 
  -7   9   2        2.88        4.01     22.79 o 
  -6   9   2        0.90       11.08     30.25 o 
  -5   9   2      346.57      328.55     49.11 o 
  -4   9   2       11.66       58.78     24.75 o 
  -3   9   2       37.44       21.61     20.43 o 
  -2   9   2      281.98      345.60     40.94 o 
  -1   9   2      284.95      311.10     36.78 o 
   0   9   2       26.86       33.02      7.80 o 
   1   9   2      418.19      422.46     21.01 o 
   2   9   2      310.44      316.22     18.68 o 
   3   9   2      162.16      171.72     12.74 o 
   4   9   2        0.27       -2.18      9.99 o 
   5   9   2      394.55      395.28     24.21 o 
   6   9   2       33.60       33.52     11.29 o 
   7   9   2       67.23       59.95     19.45 o 
   8   9   2       94.38       69.93     14.93 o 
   9   9   2       50.20       43.67     14.19 o 
  10   9   2       14.44       16.05     14.92 o 
  11   9   2       53.94       29.86     27.74 o 
  12   9   2        0.71       -3.77     19.17 o 
  -7  10   2        5.48       36.46     33.63 o 
  -6  10   2       70.94       39.06     33.24 o 
  -5  10   2        0.62        1.49     21.22 o 
  -4  10   2       36.12       83.45     33.63 o 
  -3  10   2      123.22      104.51     33.24 o 
  -2  10   2      135.20      140.27     33.63 o 
  -1  10   2       61.73       90.60     22.95 o 
   0  10   2      352.69      358.65     38.03 o 
   1  10   2       69.60       62.33     11.60 o 
   2  10   2       24.10       15.44     14.66 o 
   3  10   2      321.41      336.42     17.15 o 
   4  10   2       49.31       60.94     12.95 o 
   5  10   2       58.35       76.34     15.13 o 
   6  10   2       63.90       39.85     14.51 o 
   7  10   2       21.94       28.68     15.06 o 
   8  10   2        0.04      -13.91     12.78 o 
   9  10   2       55.04       34.54     15.79 o 
  10  10   2       39.15       26.57     16.29 o 
  11  10   2       54.23       77.25     32.14 o 
  -6  11   2       15.40        2.51     32.45 o 
  -5  11   2       19.22       16.90     23.89 o 
  -4  11   2        4.43        2.99     22.00 o 
  -3  11   2     1164.85     1163.32     80.31 o 
  -2  11   2        1.40       16.50     25.22 o 
  -1  11   2      178.70      175.24     33.71 o 
   0  11   2       68.62       70.41     25.22 o 
   1  11   2     1528.73     1623.89     72.61 o 
   2  11   2        2.30        2.17     12.75 o 
   3  11   2       28.17       13.27     10.49 o 
   4  11   2       23.55       15.23     10.81 o 
   5  11   2     2313.27     2524.51     81.25 o 
   6  11   2       16.89        7.37     11.29 o 
   7  11   2       69.00       55.51     16.11 o 
   8  11   2       22.94       31.76     13.17 o 
   9  11   2      265.21      300.38     27.32 o 
  10  11   2        0.69        1.92     13.48 o 
  11  11   2        0.69        5.39     17.24 o 
  -5  12   2        1.90       18.55     34.81 o 
  -4  12   2      160.67      231.03     48.41 o 
  -3  12   2       10.32       19.33     23.02 o 
  -2  12   2       26.96       37.72     28.21 o 
  -1  12   2       33.33       14.54     25.15 o 
   0  12   2      986.61      927.89     63.73 o 
   1  12   2      117.80      154.49     29.94 o 
   2  12   2       47.04       53.75     24.36 o 
   3  12   2      186.21      179.56     29.78 o 
   4  12   2      142.01      148.38     35.52 o 
   5  12   2        2.69       17.45     14.69 o 
   6  12   2      105.62       96.44     15.96 o 
   7  12   2        0.32        6.75     14.16 o 
   8  12   2       28.49       41.27     17.49 o 
   9  12   2        0.09        7.32     15.54 o 
  10  12   2        0.49       14.52     17.03 o 
  -4  13   2       10.53       30.80     25.93 o 
  -3  13   2        0.12      -23.89     29.94 o 
  -2  13   2       35.71       28.92     30.25 o 
  -1  13   2      149.58      138.93     35.52 o 
   0  13   2       62.91       60.98     27.66 o 
   1  13   2       22.12       17.21     22.79 o 
   2  13   2        2.45       15.01     21.53 o 
   3  13   2      109.85       89.35     22.32 o 
   4  13   2      122.66      119.92     27.27 o 
   5  13   2       32.33       35.91     22.40 o 
   6  13   2       12.99       10.53     15.29 o 
   7  13   2      180.57      171.53     22.16 o 
   8  13   2        1.05      -12.78     12.78 o 
   9  13   2        1.54       -6.84     13.32 o 
  10  13   2        3.86        5.42     16.62 o 
  -2  14   2       20.62       35.83     24.67 o 
  -1  14   2        1.15        6.13     28.53 o 
   0  14   2       36.13       18.00     20.20 o 
   1  14   2       43.01       33.24     21.22 o 
   2  14   2      325.63      244.55     34.65 o 
   3  14   2       31.24       31.67     23.26 o 
   4  14   2       17.43       42.36     19.57 o 
   5  14   2        9.21        8.80     21.92 o 
   6  14   2      132.63      146.71     27.42 o 
   7  14   2        2.33       -3.06     21.61 o 
   8  14   2       16.68       21.19     18.11 o 
   9  14   2        1.05       -0.90     13.99 o 
   1  15   2      384.00      403.91     49.98 o 
   2  15   2       35.18       50.29     28.21 o 
   3  15   2       42.64       62.63     26.25 o 
   4  15   2       10.66       -7.47     22.32 o 
   5  15   2      136.02      138.70     32.61 o 
   6  15   2        7.99       17.37     23.34 o 
   7  15   2       62.69       67.97     27.90 o 
   8  15   2        1.86       11.08     24.44 o 
   3  16   2        7.27        7.54     18.00 o 
   4  16   2       17.65       30.65     20.82 o 
   5  16   2        3.62       30.57     26.56 o 
  -5 -14   3        7.19        2.75     23.26 o 
  -4 -14   3        1.30        5.74     23.65 o 
  -3 -14   3        5.83      -10.61     22.79 o 
  -2 -14   3       12.02       24.36     24.36 o 
  -1 -14   3        3.65       15.72     17.92 o 
  -7 -13   3        5.66       12.81     26.64 o 
  -6 -13   3        1.48       11.24     19.49 o 
  -5 -13   3       12.13       17.45     23.89 o 
  -4 -13   3        0.38       -9.19     20.90 o 
  -3 -13   3      179.14      118.11     26.87 o 
  -2 -13   3       11.10       -1.49     16.42 o 
  -1 -13   3       33.95       12.02     16.03 o 
   0 -13   3        0.01       -2.28     20.98 o 
   1 -13   3        5.60      -12.34     15.56 o 
   2 -13   3        2.12       -1.62     14.89 o 
  -8 -12   3       13.18       10.31     17.84 o 
  -7 -12   3       34.21       14.93     19.41 o 
  -6 -12   3      118.61       90.60     24.75 o 
  -5 -12   3       46.10       71.90     23.42 o 
  -4 -12   3     1078.73     1116.96     67.19 o 
  -3 -12   3        9.42       -3.38     15.01 o 
  -2 -12   3       26.66       20.67     21.53 o 
  -1 -12   3       54.92       28.68     16.97 o 
   0 -12   3       74.20       81.96     22.63 o 
   1 -12   3       51.86       37.11     15.98 o 
   2 -12   3        7.67       27.03     23.02 o 
   3 -12   3        3.14       -9.35     14.77 o 
  -9 -11   3        2.54        5.45     15.17 o 
  -8 -11   3        7.82        8.18     13.59 o 
  -7 -11   3       34.61       16.74     16.69 o 
  -6 -11   3        0.52       -9.12     22.00 o 
  -5 -11   3        7.02        6.52     15.64 o 
  -4 -11   3       24.18       24.36     16.42 o 
  -3 -11   3        0.58        4.09     19.72 o 
  -2 -11   3        9.77      -12.26     18.23 o 
  -1 -11   3       54.28       65.93     21.45 o 
   0 -11   3       37.39       33.98     13.33 o 
   1 -11   3        0.09        2.18     12.71 o 
   2 -11   3       52.21       53.99     23.34 o 
   3 -11   3       11.14      -20.82     19.10 o 
   4 -11   3       30.50       37.09     23.81 o 
   5 -11   3        0.18        6.44     20.12 o 
 -10 -10   3       37.31       57.16     21.60 o 
  -9 -10   3       11.16        8.37     14.51 o 
  -8 -10   3        0.77       11.01     13.68 o 
  -7 -10   3       80.12       62.66     16.83 o 
  -6 -10   3        5.38        5.29     15.36 o 
  -5 -10   3      105.00      118.40     18.67 o 
  -4 -10   3       19.14       18.23     15.32 o 
  -3 -10   3       54.97       49.11     18.31 o 
  -2 -10   3        0.28       -6.84     16.97 o 
  -1 -10   3        0.39        9.59      8.97 o 
   0 -10   3        2.11       -4.42     10.53 o 
   1 -10   3        0.04        0.81     10.28 o 
   2 -10   3       54.18       71.04     22.71 o 
   3 -10   3        2.76       -9.12     18.55 o 
   4 -10   3        2.31       -0.24     14.46 o 
   5 -10   3        2.81        1.65     13.75 o 
   6 -10   3       39.89       45.58     21.85 o 
 -10  -9   3       10.23        8.28     17.53 o 
  -9  -9   3        3.00       13.69     13.24 o 
  -8  -9   3      138.95      141.36     21.20 o 
  -7  -9   3      669.50      573.98     35.55 o 
  -6  -9   3       31.34       21.25     13.24 o 
  -5  -9   3      336.76      360.12     29.70 o 
  -4  -9   3      107.47       94.20     26.01 o 
  -3  -9   3      578.85      581.37     40.74 o 
  -2  -9   3       43.54       36.78     15.48 o 
  -1  -9   3       98.60       92.51     12.66 o 
   0  -9   3       17.99        3.83     11.43 o 
   1  -9   3      629.64      523.67     40.08 o 
   2  -9   3        8.79       20.12     18.70 o 
   3  -9   3       28.53       15.64     19.41 o 
   4  -9   3        1.12       -9.82     12.73 o 
   5  -9   3      345.79      278.18     36.30 o 
   6  -9   3       23.83       15.01     16.82 o 
   7  -9   3        1.39        1.49     13.20 o 
 -10  -8   3        8.44      -17.84     17.05 o 
  -9  -8   3       21.53        4.92     16.34 o 
  -8  -8   3       85.49       84.64     19.39 o 
  -7  -8   3        9.38        2.94     14.26 o 
  -6  -8   3       36.76       34.72     13.25 o 
  -5  -8   3       22.65       27.60     12.37 o 
  -4  -8   3        0.66       11.34     10.00 o 
  -3  -8   3      157.33      176.97     16.52 o 
  -2  -8   3       71.47       58.27      8.59 o 
  -1  -8   3        6.72        2.22      7.17 o 
   0  -8   3       24.23       18.14     10.24 o 
   1  -8   3      102.26       84.08     17.45 o 
   2  -8   3       44.77       36.54     18.23 o 
   3  -8   3       51.22       47.62     21.14 o 
   4  -8   3        5.59       19.80     16.19 o 
   5  -8   3        1.21        4.40     15.87 o 
   6  -8   3        3.50        6.84     15.87 o 
   7  -8   3        0.05        8.72     14.46 o 
   8  -8   3       64.39       27.50     16.74 o 
 -11  -7   3       24.29       37.25     30.88 o 
 -10  -7   3        7.01       -4.56     24.67 o 
  -9  -7   3      304.76      281.17     41.49 o 
  -8  -7   3       42.26       33.32     15.77 o 
  -7  -7   3       45.66       37.69     16.82 o 
  -6  -7   3       13.50       -6.51      9.59 o 
  -5  -7   3      155.23      201.84     20.37 o 
  -4  -7   3       97.50       84.42     14.66 o 
  -3  -7   3      224.62      237.06     12.95 o 
  -2  -7   3      422.42      457.12     17.13 o 
  -1  -7   3        4.61        9.77      6.44 o 
   0  -7   3        2.47        3.92      7.41 o 
   1  -7   3      138.27      109.70     17.84 o 
   2  -7   3        9.30       10.77     15.95 o 
   3  -7   3        0.52        1.02     12.10 o 
   4  -7   3       59.05       18.07     20.20 o 
   5  -7   3        3.61        9.82     21.14 o 
   6  -7   3        2.66       -5.58     15.09 o 
   7  -7   3        9.38       10.14     15.64 o 
   8  -7   3        0.66       -3.93      9.43 o 
 -11  -6   3       28.51       49.11     29.47 o 
 -10  -6   3        4.43        0.86     23.81 o 
  -9  -6   3       25.35       23.97     24.83 o 
  -8  -6   3       30.23       27.33     15.61 o 
  -7  -6   3       87.65       95.15     17.48 o 
  -6  -6   3      343.82      352.43     25.38 o 
  -5  -6   3      349.94      387.01     24.43 o 
  -4  -6   3        4.96        7.45     22.83 o 
  -3  -6   3       93.91       90.92      8.42 o 
  -2  -6   3     2104.73     2098.96     38.65 o 
  -1  -6   3       15.58       16.96      6.51 o 
   0  -6   3      111.32      120.37     12.93 o 
   1  -6   3       63.25       79.45     17.37 o 
   2  -6   3     3975.70     4047.98     98.23 o 
   3  -6   3       12.69        0.86     10.53 o 
   4  -6   3      208.31      177.28     25.54 o 
   5  -6   3      148.98      172.25     27.58 o 
   6  -6   3      466.47      470.63     45.97 o 
   7  -6   3       74.55       60.67     26.01 o 
   8  -6   3        1.88        4.71     15.56 o 
   9  -6   3       61.24       29.70     16.42 o 
 -11  -5   3       82.78      178.22     38.90 o 
 -10  -5   3        0.26       10.77     24.36 o 
  -9  -5   3        3.70       -8.49     16.11 o 
  -8  -5   3      503.26      469.68     47.62 o 
  -7  -5   3       16.40        5.73     13.13 o 
  -6  -5   3      422.35      451.29     30.45 o 
  -5  -5   3       49.19       60.64     11.53 o 
  -4  -5   3      122.12      102.09     14.20 o 
  -3  -5   3       25.98       10.75      7.91 o 
  -2  -5   3       49.26       46.87      6.65 o 
  -1  -5   3       71.44       62.52      6.87 o 
   0  -5   3        3.97        9.74      5.82 o 
   1  -5   3       57.25       24.12     10.45 o 
   2  -5   3        0.24       -4.79     13.12 o 
   3  -5   3      116.72      123.61     19.49 o 
   4  -5   3        0.25       -2.20     10.92 o 
   5  -5   3      688.79      681.70     46.83 o 
   6  -5   3       14.96        5.82     13.83 o 
   7  -5   3        0.62       -5.19     14.30 o 
   8  -5   3        7.35       -5.03     16.66 o 
   9  -5   3       19.04       17.60     18.70 o 
  10  -5   3       22.64       21.77     23.02 o 
 -11  -4   3        0.87        3.38     26.01 o 
 -10  -4   3       24.93        9.74     25.38 o 
  -9  -4   3        1.24       -4.64     15.79 o 
  -8  -4   3       72.07      100.82     28.53 o 
  -7  -4   3       74.49       83.93     24.36 o 
  -6  -4   3       22.79       27.44     11.28 o 
  -5  -4   3       42.83       50.34     16.82 o 
  -4  -4   3      570.59      535.78     23.95 o 
  -3  -4   3       39.86       31.36      5.82 o 
  -2  -4   3       25.54       33.49      6.23 o 
  -1  -4   3      119.98      121.77      8.16 o 
   0  -4   3      109.39       90.14      6.96 o 
   1  -4   3      782.41      784.78     37.37 o 
   2  -4   3      517.26      474.16     30.49 o 
   3  -4   3       81.13       46.36     13.75 o 
   4  -4   3      461.83      447.52     35.44 o 
   5  -4   3       18.43       12.73     12.49 o 
   6  -4   3       31.34       18.62     18.47 o 
   7  -4   3        1.83       -5.03     13.04 o 
   8  -4   3       46.30       26.95     20.35 o 
   9  -4   3       20.35       12.81     19.02 o 
  10  -4   3       17.34       34.97     24.44 o 
 -11  -3   3       43.00       38.82     22.95 o 
 -10  -3   3       27.81       34.89     21.85 o 
  -9  -3   3      591.93      527.68     50.21 o 
  -8  -3   3      252.93      306.78     37.25 o 
  -7  -3   3        0.50       -5.82     11.39 o 
  -6  -3   3       65.58       55.06     10.54 o 
  -5  -3   3     5630.38     5778.35    145.42 o 
  -4  -3   3       34.77       35.88     10.47 o 
  -3  -3   3       92.54       77.59      9.53 o 
  -2  -3   3      509.18      463.51     19.64 o 
  -1  -3   3     1199.27     1169.84     20.23 o 
   0  -3   3       21.71       16.95      4.90 o 
   1  -3   3      277.05      281.37     14.14 o 
   2  -3   3      147.98      152.47     14.14 o 
   3  -3   3     1443.77     1573.58     51.59 o 
   4  -3   3      475.31      531.70     18.04 o 
   5  -3   3        9.46        5.23      6.82 o 
   6  -3   3       53.24       32.14     14.38 o 
   7  -3   3       17.54        0.16     17.05 o 
   8  -3   3       24.89       22.47     18.47 o 
   9  -3   3        0.05       -4.48     17.45 o 
  10  -3   3      109.96       59.09     20.75 o 
 -11  -2   3       18.83       19.49     21.61 o 
 -10  -2   3      254.94      270.95     42.91 o 
  -9  -2   3       40.14       46.05     27.19 o 
  -8  -2   3        0.74       -6.68     14.14 o 
  -7  -2   3      421.11      420.11     23.66 o 
  -6  -2   3      102.39       97.25     18.35 o 
  -5  -2   3     1904.48     1930.20     67.19 o 
  -4  -2   3       11.65       10.28      7.41 o 
  -3  -2   3       44.90       30.79      8.05 o 
  -2  -2   3     3690.32     3517.97     53.04 o 
  -1  -2   3       25.46       31.99      5.49 o 
   0  -2   3     1139.84     1142.39     18.30 o 
   1  -2   3     4968.14     4934.55     92.37 o 
   2  -2   3     1064.66     1357.65    109.07 o 
   3  -2   3        1.73       -8.80      7.03 o 
   4  -2   3      154.39      153.48     13.04 o 
   5  -2   3      884.66      876.33     27.68 o 
   6  -2   3      696.08      670.13     30.65 o 
   7  -2   3       26.51       29.53     10.76 o 
   8  -2   3       57.74       54.93     20.43 o 
   9  -2   3        9.55        8.49     13.99 o 
  10  -2   3      106.90       92.57     26.95 o 
  11  -2   3      118.14       96.66     27.66 o 
 -11  -1   3      196.96      228.75     42.75 o 
 -10  -1   3       30.89       14.14     25.22 o 
  -9  -1   3        5.52       13.44     23.57 o 
  -8  -1   3       76.57       60.11     23.57 o 
  -7  -1   3      265.38      247.40     20.97 o 
  -6  -1   3       26.25       31.39     10.26 o 
  -5  -1   3     1271.97     1197.27     51.31 o 
  -4  -1   3      360.04      371.53     26.40 o 
  -3  -1   3      444.47      395.11     24.67 o 
  -2  -1   3       29.00       35.26      8.03 o 
  -1  -1   3      161.70      150.39     10.42 o 
   0  -1   3     2301.26     2293.07     45.14 o 
   1  -1   3    80805.63    78255.52    292.47 o 
   2  -1   3        2.60        4.66      6.64 o 
   3  -1   3     2483.93     2296.38     34.39 o 
   4  -1   3       17.23        4.34      5.76 o 
   5  -1   3     1824.75     1747.78     38.55 o 
   6  -1   3      227.93      223.54     17.17 o 
   7  -1   3       30.33       25.24     10.53 o 
   8  -1   3       50.93       64.31     12.93 o 
   9  -1   3      101.82       94.38     23.81 o 
  10  -1   3      121.17      128.72     27.42 o 
  11  -1   3        3.57       27.98     20.90 o 
 -11   0   3       31.65       51.86     30.88 o 
 -10   0   3       67.72       69.54     24.36 o 
  -9   0   3        1.19       -2.20     22.24 o 
  -8   0   3      389.98      415.02     37.56 o 
  -7   0   3      433.61      447.78     30.06 o 
  -6   0   3        5.86        8.99      9.76 o 
  -5   0   3      117.24      123.60     18.70 o 
  -4   0   3      395.55      397.70     28.76 o 
  -3   0   3       59.96       42.67     13.20 o 
  -2   0   3      196.83      197.32     16.27 o 
  -1   0   3     1604.93     1600.58     27.31 o 
   0   0   3     6922.15     6606.25    128.42 o 
   1   0   3      125.36      136.35      9.99 o 
   2   0   3     2824.24     2796.41     35.23 o 
   3   0   3      212.77      180.92     12.65 o 
   4   0   3      737.81      714.60     27.43 o 
   5   0   3      623.75      570.66     39.02 o 
   6   0   3      108.72       79.47     11.35 o 
   7   0   3       92.71       90.01     13.34 o 
   8   0   3       60.36       68.86     26.56 o 
   9   0   3       30.22       27.94     10.80 o 
  10   0   3       11.50       10.53     12.98 o 
  11   0   3       15.08       10.84     18.23 o 
 -11   1   3        5.47       -8.41     25.77 o 
 -10   1   3        0.52        5.82     24.44 o 
  -9   1   3      481.70      460.36     32.70 o 
  -8   1   3      231.79      240.49     23.47 o 
  -7   1   3       85.76       92.95     16.28 o 
  -6   1   3       71.44       77.39     14.03 o 
  -5   1   3      173.08      202.47     17.92 o 
  -4   1   3       95.59       99.64     17.52 o 
  -3   1   3       73.80       40.71     10.92 o 
  -2   1   3     2328.51     2404.75     52.49 o 
  -1   1   3      334.43      249.65     17.05 o 
   0   1   3     2038.53     1987.89     23.29 o 
   1   1   3      212.52      210.66      9.87 o 
   2   1   3     2986.38     2917.34    176.77 o 
   3   1   3     2731.33     2331.83     57.99 o 
   4   1   3      253.11      214.73     13.67 o 
   5   1   3        2.12       -1.22      7.39 o 
   6   1   3       26.21        5.33      8.47 o 
   7   1   3       51.38       17.79      9.46 o 
   8   1   3      132.80      144.38     16.09 o 
   9   1   3       39.46       52.54     13.41 o 
  10   1   3       71.79       83.81     15.44 o 
  11   1   3      154.10      158.18     34.03 o 
 -11   2   3       27.01       58.70     31.43 o 
 -10   2   3        7.09       19.96     25.46 o 
  -9   2   3       43.09       31.94     16.33 o 
  -8   2   3        1.51        3.40     13.80 o 
  -7   2   3       22.98        9.42     13.25 o 
  -6   2   3       75.77       54.31     12.68 o 
  -5   2   3      245.55      233.34     18.51 o 
  -4   2   3     2381.13     2418.58     47.44 o 
  -3   2   3       28.17       14.46     11.87 o 
  -2   2   3     2051.33     2322.72     52.49 o 
  -1   2   3      599.56      562.17     24.12 o 
   0   2   3      349.63      345.79     13.11 o 
   1   2   3      250.46      225.32     10.23 o 
   2   2   3    30544.46    28085.87    769.28 o 
   3   2   3        3.56        6.83      6.38 o 
   4   2   3      968.04      913.88     27.35 o 
   5   2   3      330.32      315.31     16.70 o 
   6   2   3     2805.90     2868.06     84.83 o 
   7   2   3      164.29      145.20     17.72 o 
   8   2   3        3.81        5.45      9.40 o 
   9   2   3       10.77       -3.49      9.21 o 
  10   2   3      646.82      651.52     53.44 o 
  11   2   3       83.28      107.66     30.33 o 
  12   2   3       33.42       47.54     27.82 o 
 -10   3   3       56.44       74.57     30.80 o 
  -9   3   3       23.05        9.46     15.87 o 
  -8   3   3      463.83      504.22     33.20 o 
  -7   3   3       19.96       21.72     19.84 o 
  -6   3   3      245.86      279.15     22.36 o 
  -5   3   3        3.79       -3.36      9.96 o 
  -4   3   3      894.08      910.67     30.42 o 
  -3   3   3     4206.22     4595.30     81.17 o 
  -2   3   3     1069.37     1068.79     35.52 o 
  -1   3   3      114.89       86.20     10.77 o 
   0   3   3      158.69      157.67      9.66 o 
   1   3   3     6595.86     6891.77     85.18 o 
   2   3   3     2631.08     2603.89     86.99 o 
   3   3   3     1421.08     1426.11     30.56 o 
   4   3   3      371.48      356.64     15.37 o 
   5   3   3      199.66      212.90     13.46 o 
   6   3   3      498.50      510.97     21.32 o 
   7   3   3       47.88       51.64     10.01 o 
   8   3   3        1.12       -4.41      8.28 o 
   9   3   3        0.83        3.37      9.45 o 
  10   3   3      266.76      279.83     38.11 o 
  11   3   3        0.45       -7.54     21.92 o 
  12   3   3        9.35        4.24     19.17 o 
 -10   4   3       19.46       16.97     27.82 o 
  -9   4   3        0.63        8.33     24.75 o 
  -8   4   3        1.06       11.43     15.26 o 
  -7   4   3      385.44      383.20     27.71 o 
  -6   4   3        5.59        7.32     11.36 o 
  -5   4   3       17.93       12.14      9.95 o 
  -4   4   3     1259.48     1431.98     70.80 o 
  -3   4   3      356.47      336.15     18.27 o 
  -2   4   3      132.25      138.38     15.48 o 
  -1   4   3     5526.09     5597.61     82.20 o 
   0   4   3     3726.12     4034.44     46.09 o 
   1   4   3     1183.68     1161.52     34.58 o 
   2   4   3        0.94        0.24      7.07 o 
   3   4   3      810.22      804.54     38.16 o 
   4   4   3       23.71       19.71      5.37 o 
   5   4   3       18.48       24.17      5.95 o 
   6   4   3      521.99      547.75     20.84 o 
   7   4   3        0.36        0.47      7.57 o 
   8   4   3        7.05        7.48      8.44 o 
   9   4   3      143.04      135.55     28.53 o 
  10   4   3       13.26        4.01     15.32 o 
  11   4   3        9.48       16.58     18.78 o 
  12   4   3       14.01        5.34     19.10 o 
  -9   5   3       51.62       24.05     27.11 o 
  -8   5   3        2.48       19.10     25.77 o 
  -7   5   3      203.21      186.25     22.10 o 
  -6   5   3       84.00       83.49     36.97 o 
  -5   5   3      219.46      222.93     19.97 o 
  -4   5   3       77.16       80.51     18.58 o 
  -3   5   3      137.96      133.84     13.33 o 
  -2   5   3       85.70      113.00     14.38 o 
  -1   5   3     5268.69     5612.14     85.50 o 
   0   5   3      108.44      121.09     12.57 o 
   1   5   3      830.23      884.75     32.06 o 
   2   5   3      153.67      145.06     16.74 o 
   3   5   3     3071.90     3242.83     99.56 o 
   4   5   3     1353.73     1377.90     56.82 o 
   5   5   3     1821.47     1831.93     72.13 o 
   6   5   3      180.03      190.73     10.86 o 
   7   5   3     5168.86     5612.40     70.48 o 
   8   5   3        8.09       18.94     14.69 o 
   9   5   3        0.95       -3.61     19.10 o 
  10   5   3        0.16       -5.42     15.01 o 
  11   5   3      148.85      164.24     35.99 o 
  12   5   3        3.06       12.18     25.62 o 
  -9   6   3       16.78       -4.79     18.94 o 
  -8   6   3        1.42        0.63     25.70 o 
  -7   6   3      146.45      143.25     34.89 o 
  -6   6   3       13.41        7.15     23.50 o 
  -5   6   3        0.79       -0.55      9.99 o 
  -4   6   3      249.74      258.12     19.88 o 
  -3   6   3      123.22      139.44     14.73 o 
  -2   6   3      417.41      398.69     19.39 o 
  -1   6   3      297.14      299.40     21.69 o 
   1   6   3      247.02      245.72     19.17 o 
   2   6   3      690.16      739.22     33.32 o 
   3   6   3     2240.21     2319.45     68.17 o 
   4   6   3       15.06       11.67      8.13 o 
   5   6   3       26.29       33.92     10.06 o 
   6   6   3      365.19      375.06     25.15 o 
   7   6   3       23.88       20.50      9.68 o 
   8   6   3        6.81       -2.75     18.07 o 
   9   6   3       29.05       23.65     17.76 o 
  10   6   3       62.42       24.75     19.41 o 
  11   6   3        3.35       28.92     26.48 o 
  12   6   3       20.43       25.54     20.75 o 
  -9   7   3        7.09       26.09     30.10 o 
  -8   7   3       27.59        9.74     25.70 o 
  -7   7   3       12.39        8.41     25.38 o 
  -6   7   3       37.71       27.35     22.08 o 
  -5   7   3       68.55       75.99     29.23 o 
  -4   7   3      206.05      182.95     17.72 o 
  -3   7   3       17.51       11.08     14.62 o 
  -2   7   3       34.28       36.89     10.12 o 
  -1   7   3        0.15       -6.00      8.05 o 
   0   7   3       32.21       33.86      7.44 o 
   1   7   3       44.92       35.20     11.24 o 
   2   7   3     2605.92     2835.30     68.52 o 
   3   7   3      487.82      527.40     22.24 o 
   4   7   3      601.89      652.14     44.32 o 
   5   7   3        6.08        8.31      8.28 o 
   6   7   3      267.55      281.47     23.77 o 
   7   7   3        1.48        7.56      9.59 o 
   8   7   3       13.13       21.22     12.42 o 
   9   7   3       49.09       62.00     24.99 o 
  10   7   3        7.16        9.74     18.07 o 
  11   7   3       18.43       26.40     24.91 o 
  12   7   3       19.82       31.67     22.08 o 
  -8   8   3        0.33        8.33     30.25 o 
  -7   8   3        6.44        0.39     20.27 o 
  -6   8   3       63.66       53.67     25.62 o 
  -5   8   3        9.56       27.58     27.98 o 
  -4   8   3      711.01      820.16     64.99 o 
  -3   8   3      643.02      561.62     48.41 o 
  -2   8   3       96.69      112.08     13.58 o 
  -1   8   3      235.30      233.24     17.71 o 
   0   8   3    10935.04    12217.69    141.72 o 
   1   8   3      305.52      343.27     18.86 o 
   2   8   3      443.44      466.54     30.33 o 
   3   8   3       19.87       15.79      8.30 o 
   4   8   3      797.86      888.82     39.84 o 
   5   8   3        3.57       -2.57      9.52 o 
   6   8   3        1.39       -1.39      8.96 o 
   7   8   3       41.70       21.01     10.74 o 
   8   8   3        8.23        4.84     10.50 o 
   9   8   3      156.66      162.81     19.18 o 
  10   8   3       40.74       36.93     27.82 o 
  11   8   3        3.32       17.84     24.99 o 
  12   8   3      145.98      110.09     31.28 o 
  -7   9   3        4.05        6.29     19.57 o 
  -6   9   3        0.10        9.51     20.51 o 
  -5   9   3       29.61       23.34     23.97 o 
  -4   9   3        9.64        2.44     18.70 o 
  -3   9   3        9.12       19.41     27.74 o 
  -2   9   3      374.54      391.18     43.14 o 
  -1   9   3      792.56      857.40     57.76 o 
   0   9   3        2.88        0.15      6.71 o 
   1   9   3      614.94      615.63     27.23 o 
   2   9   3      424.68      431.15     22.39 o 
   3   9   3      119.04      123.54     12.15 o 
   4   9   3      478.21      494.68     20.40 o 
   5   9   3      562.28      517.47     27.25 o 
   6   9   3      292.32      325.20     22.26 o 
   7   9   3      130.98      117.82     17.65 o 
   8   9   3       18.43       11.76     10.02 o 
   9   9   3        0.63        3.21     12.49 o 
  10   9   3       49.41       24.29     15.12 o 
  11   9   3      151.72      131.70     32.22 o 
  12   9   3        3.61       22.55     29.63 o 
  -7  10   3       14.15       37.95     27.58 o 
  -6  10   3       38.12       35.36     33.48 o 
  -5  10   3       14.92      -13.28     28.21 o 
  -4  10   3        2.09      -16.11     19.72 o 
  -3  10   3       27.94       33.63     28.68 o 
  -2  10   3       27.40       37.80     21.53 o 
  -1  10   3        0.02       18.86     21.77 o 
   0  10   3      477.00      491.84     44.56 o 
   1  10   3       63.81       55.38     11.58 o 
   2  10   3        9.50       17.78     10.26 o 
   3  10   3     1093.90     1101.58     29.74 o 
   4  10   3      193.55      200.47     18.67 o 
   5  10   3      102.65      103.06     16.46 o 
   6  10   3      977.74      975.99     39.04 o 
   7  10   3       19.21        7.23     13.31 o 
   8  10   3        0.08       10.04     11.59 o 
   9  10   3        4.02      -18.62     12.41 o 
  10  10   3      132.54       99.43     25.46 o 
  11  10   3        6.92        6.37     19.65 o 
  12  10   3        4.09        2.28     20.90 o 
  -6  11   3       17.79       63.89     39.29 o 
  -5  11   3       14.45        2.20     23.97 o 
  -4  11   3       27.03       10.29     30.25 o 
  -3  11   3       67.42       70.80     33.40 o 
  -2  11   3      226.36      210.68     35.44 o 
  -1  11   3        6.42        6.99     17.45 o 
   0  11   3      260.70      281.56     38.74 o 
   1  11   3        7.00        1.10     18.00 o 
   2  11   3      228.22      235.56     20.39 o 
   3  11   3        3.74      -10.96      7.78 o 
   4  11   3       11.85       -8.34     11.66 o 
   5  11   3      641.91      590.53     31.81 o 
   6  11   3        5.52       -4.06     10.71 o 
   7  11   3       14.73       15.99     13.91 o 
   8  11   3      125.70      134.08     20.79 o 
   9  11   3      169.43      144.57     42.39 o 
  10  11   3        5.48       -1.89     12.22 o 
  11  11   3        1.39        1.23     13.82 o 
  -5  12   3       33.78       34.03     36.78 o 
  -4  12   3      351.63      479.82     61.77 o 
  -3  12   3        1.00       -7.86     28.53 o 
  -2  12   3       12.47        4.87     27.98 o 
  -1  12   3       26.58       35.52     27.42 o 
   0  12   3      164.45      165.18     33.40 o 
   1  12   3       70.59       43.14     23.42 o 
   2  12   3        5.14        1.18     18.07 o 
   3  12   3        5.64       12.53     12.25 o 
   4  12   3      370.34      329.86     44.36 o 
   5  12   3      124.62      134.58     19.44 o 
   6  12   3        9.07        8.53     13.60 o 
   7  12   3       83.70      105.81     19.96 o 
   8  12   3        1.06        9.85     15.15 o 
   9  12   3       29.64       21.21     15.86 o 
  10  12   3        3.34       -2.26     15.37 o 
  11  12   3        3.55       13.52     21.53 o 
  -4  13   3        1.47      -19.25     24.44 o 
  -3  13   3        0.70      -15.95     20.12 o 
  -2  13   3       12.69        1.73     29.39 o 
  -1  13   3       23.00        2.59     17.68 o 
   0  13   3        5.09       -1.49     24.36 o 
   1  13   3      247.75      283.84     40.31 o 
   2  13   3       31.76       47.38     20.04 o 
   3  13   3       91.52       76.22     25.38 o 
   4  13   3      129.37      107.50     26.01 o 
   5  13   3       34.78       30.28     15.27 o 
   6  13   3      126.88      145.21     19.77 o 
   7  13   3      442.14      439.31     32.73 o 
   8  13   3       44.84       20.82     23.61 o 
   9  13   3        1.62       -8.34     13.22 o 
  10  13   3        2.62      -14.42     16.29 o 
  -2  14   3        0.19        6.84     33.63 o 
  -1  14   3        3.09        5.26     28.37 o 
   0  14   3        0.21      -14.54     25.38 o 
   2  14   3       28.28       20.27     24.28 o 
   3  14   3      210.19      175.94     33.40 o 
   4  14   3        5.46       -3.14     19.96 o 
   5  14   3       14.00       -4.40     20.35 o 
   6  14   3       14.07       19.65     20.75 o 
   7  14   3       17.47       12.62     16.23 o 
   8  14   3        1.29      -21.37     15.82 o 
   9  14   3        0.20       -5.21     14.80 o 
  -1  15   3        0.11       12.10     33.71 o 
   2  15   3       33.08       11.32     19.33 o 
   3  15   3        6.12       22.95     24.67 o 
   4  15   3        6.71        2.75     22.00 o 
   5  15   3       14.09       18.23     23.50 o 
   6  15   3       16.45       16.90     22.71 o 
   7  15   3        0.04       11.94     23.50 o 
   8  15   3        0.13        8.72     17.29 o 
   2  16   3       12.79      -13.99     25.07 o 
   3  16   3        0.66       28.68     26.25 o 
   4  16   3       42.62       51.55     23.26 o 
   5  16   3       24.32       44.32     25.54 o 
   6  16   3        3.12       -5.58     23.50 o 
  -6 -13   4        0.13        4.56     19.41 o 
  -5 -13   4       49.28       68.44     28.05 o 
  -4 -13   4        0.00      -13.52     20.90 o 
  -3 -13   4      130.14      101.84     25.38 o 
  -2 -13   4        8.64       18.78     17.45 o 
  -1 -13   4        0.05       17.05     22.63 o 
   0 -13   4       11.14       10.22     21.53 o 
   1 -13   4        9.84       26.17     25.70 o 
  -7 -12   4       14.28        0.94     18.07 o 
  -6 -12   4        5.87       -2.20     24.52 o 
  -5 -12   4        0.50        1.34     22.71 o 
  -4 -12   4      723.54      596.28     50.92 o 
  -3 -12   4        7.10       -1.10     16.19 o 
  -2 -12   4       17.37       19.10     21.06 o 
  -1 -12   4        4.50       21.61     21.77 o 
   0 -12   4      287.77      214.21     34.10 o 
   1 -12   4        6.74       12.81     17.76 o 
   2 -12   4        0.19      -10.04     12.38 o 
   3 -12   4       16.53       15.40     18.07 o 
  -8 -11   4        0.39       -2.09     24.95 o 
  -7 -11   4       43.27       54.31     16.73 o 
  -6 -11   4        0.20        3.61     25.07 o 
  -5 -11   4       87.85       83.85     28.05 o 
  -4 -11   4       13.98       20.98     21.45 o 
  -3 -11   4       15.92       12.02     19.96 o 
  -2 -11   4       24.98       33.48     21.14 o 
  -1 -11   4        0.40       -1.57     13.59 o 
   0 -11   4        0.78        9.98     18.70 o 
   1 -11   4        0.91       -8.01     12.30 o 
   2 -11   4       16.10        2.36     12.42 o 
   3 -11   4      186.43      171.15     29.39 o 
   4 -11   4        0.55        5.89     16.27 o 
  -9 -10   4        5.81        6.91     17.53 o 
  -8 -10   4        1.00       14.34     17.12 o 
  -7 -10   4       33.12       47.10     18.05 o 
  -6 -10   4       24.24       13.02     15.48 o 
  -5 -10   4        2.26      -16.11     19.02 o 
  -4 -10   4      177.63      135.08     25.93 o 
  -3 -10   4       19.51       31.12     20.75 o 
  -2 -10   4       23.60        2.67     13.67 o 
  -1 -10   4       30.19       17.37     14.38 o 
   0 -10   4        0.00        1.60      9.82 o 
   1 -10   4       77.14       74.86     15.61 o 
   2 -10   4       39.33       44.40     20.59 o 
   3 -10   4       26.79       36.85     17.05 o 
   4 -10   4       65.67       56.19     20.04 o 
   5 -10   4       18.50       -0.08     14.22 o 
 -10  -9   4        0.62      -13.04     17.23 o 
  -9  -9   4        8.38        0.55     11.78 o 
  -8  -9   4        0.72       -0.98     15.59 o 
  -7  -9   4      793.08      703.63     58.19 o 
  -6  -9   4      174.40      152.39     20.16 o 
  -5  -9   4        0.03       -0.30     13.20 o 
  -4  -9   4       53.68       43.67     14.71 o 
  -3  -9   4     1356.17     1350.66     67.42 o 
  -2  -9   4       75.00       80.15     22.71 o 
  -1  -9   4      139.89      132.52     15.29 o 
   0  -9   4        7.10       -8.14     10.29 o 
   1  -9   4       26.95       25.67     12.47 o 
   2  -9   4        8.48       20.82     17.21 o 
   3  -9   4       81.50       77.32     20.27 o 
   4  -9   4        1.13       -8.72     18.86 o 
   5  -9   4      438.32      365.64     41.26 o 
   6  -9   4       15.32       -1.18     13.91 o 
 -10  -8   4        2.51       -8.96     24.60 o 
  -9  -8   4       20.83       15.79     13.24 o 
  -8  -8   4      360.34      404.44     31.62 o 
  -7  -8   4       83.15       84.14     18.84 o 
  -6  -8   4        7.23       -2.13     15.28 o 
  -5  -8   4       34.13       29.37     12.94 o 
  -4  -8   4      641.54      608.84     30.94 o 
  -3  -8   4       20.25       27.01     11.52 o 
  -2  -8   4       23.26       20.64      8.49 o 
  -1  -8   4       20.32       11.87      9.69 o 
   0  -8   4       28.81       27.12      9.95 o 
   1  -8   4       80.16       77.69     14.23 o 
   2  -8   4        4.11        9.90     16.82 o 
   3  -8   4        4.96       -6.60     16.97 o 
   4  -8   4      122.28      106.01     26.09 o 
   5  -8   4        3.63       -7.54     17.68 o 
   6  -8   4        9.84        9.35     18.39 o 
   7  -8   4        3.51        1.73     12.89 o 
 -10  -7   4        7.69       32.22     27.03 o 
  -9  -7   4       44.25       67.42     29.00 o 
  -8  -7   4       30.47       15.29     13.70 o 
  -7  -7   4       19.19        1.15     10.81 o 
  -6  -7   4       37.91       31.35     20.35 o 
  -5  -7   4      468.86      456.99     28.29 o 
  -4  -7   4       22.80       16.59     10.35 o 
  -3  -7   4        0.43        0.05      8.46 o 
  -2  -7   4        6.61       12.71      7.12 o 
  -1  -7   4        0.42       -5.36      6.45 o 
   0  -7   4       76.53       51.32     11.47 o 
   1  -7   4       13.64        8.59     10.25 o 
   2  -7   4       94.66       89.82     20.67 o 
   3  -7   4       53.73       53.44     20.43 o 
   4  -7   4       85.50       41.81     20.75 o 
   5  -7   4       56.33       33.63     16.19 o 
   6  -7   4       37.60       27.74     15.48 o 
   7  -7   4       44.82       43.38     20.67 o 
   8  -7   4       17.19       21.45     18.47 o 
 -11  -6   4       17.22       71.82     32.06 o 
 -10  -6   4      301.16      274.96     40.86 o 
  -9  -6   4       13.62       -3.38     24.67 o 
  -8  -6   4       17.58       26.12     13.94 o 
  -7  -6   4      169.70      146.88     19.00 o 
  -6  -6   4      460.99      472.85     68.72 o 
  -5  -6   4        0.55       -1.48     11.50 o 
  -4  -6   4       20.34       15.37     10.20 o 
  -3  -6   4        1.50       -3.10      6.40 o 
  -2  -6   4      258.56      234.11     12.80 o 
  -1  -6   4       90.91       84.02      9.08 o 
   0  -6   4       69.06       66.12      8.14 o 
   1  -6   4        5.84       -4.21      7.36 o 
   2  -6   4     1110.24     1005.14     49.11 o 
   3  -6   4      149.84      157.79     24.91 o 
   4  -6   4      106.85       85.65     23.02 o 
   5  -6   4       59.06       48.41     22.00 o 
   6  -6   4      202.79      198.03     31.75 o 
   7  -6   4       45.63       21.22     14.77 o 
   8  -6   4        1.10        4.64     13.28 o 
   9  -6   4        0.53       -5.03     12.81 o 
 -11  -5   4        0.83      -29.08     26.09 o 
 -10  -5   4        8.72        2.75     18.70 o 
  -9  -5   4        0.08       -7.62     24.05 o 
  -8  -5   4        1.56        5.74     17.05 o 
  -7  -5   4      494.65      437.74     28.41 o 
  -6  -5   4       99.11      101.99     15.44 o 
  -5  -5   4      236.87      205.65     18.40 o 
  -4  -5   4       21.22        6.16      8.55 o 
  -3  -5   4       12.98       13.63      5.66 o 
  -2  -5   4       84.12       75.08      8.32 o 
  -1  -5   4      194.39      188.60     11.61 o 
   0  -5   4      396.35      386.92     14.23 o 
   1  -5   4     1065.60      959.49     19.32 o 
   2  -5   4       95.61       53.75     16.97 o 
   3  -5   4       21.74       11.55     14.54 o 
   4  -5   4        0.34        5.03     16.42 o 
   5  -5   4      195.39      143.18     23.97 o 
   6  -5   4        0.68        1.41     18.78 o 
   7  -5   4        5.01        5.34     12.42 o 
   8  -5   4       89.63       70.33     21.22 o 
   9  -5   4       11.39       14.14     15.72 o 
 -11  -4   4        1.43        1.18     20.04 o 
 -10  -4   4        2.19      -12.10     16.97 o 
  -9  -4   4       62.59       76.46     30.02 o 
  -8  -4   4     1881.89     2172.94     96.26 o 
  -7  -4   4      225.67      180.97     29.94 o 
  -6  -4   4       58.16       85.56     14.33 o 
  -5  -4   4      115.10      112.53     13.78 o 
  -4  -4   4      758.52      756.63     32.49 o 
  -3  -4   4      255.20      270.16     12.62 o 
  -2  -4   4        8.00        6.44      5.94 o 
  -1  -4   4      168.19      161.44      9.50 o 
   0  -4   4       19.46       19.54      8.72 o 
   1  -4   4        2.18        7.14     10.04 o 
   2  -4   4       31.47       36.44      5.71 o 
   3  -4   4        2.34        3.82      4.53 o 
   4  -4   4      150.61      138.70     23.18 o 
   5  -4   4      159.64      169.34     26.80 o 
   6  -4   4       25.18       21.30     14.14 o 
   7  -4   4       25.19        2.59     17.37 o 
   8  -4   4        1.11       -6.05     12.65 o 
   9  -4   4       16.83       38.19     18.07 o 
  10  -4   4        0.10        3.54     20.82 o 
 -11  -3   4       22.69       19.88     30.18 o 
 -10  -3   4       42.02       73.24     31.59 o 
  -9  -3   4       14.12       26.25     25.15 o 
  -8  -3   4      147.51      147.65     28.53 o 
  -7  -3   4        0.62        9.74     14.69 o 
  -6  -3   4       44.78       49.59     20.82 o 
  -5  -3   4       69.12       41.85     10.02 o 
  -4  -3   4      208.52      218.87     16.56 o 
  -3  -3   4      397.12      381.75     13.82 o 
  -2  -3   4     1596.24     1602.02     42.07 o 
  -1  -3   4      171.85      196.81     10.06 o 
   0  -3   4       15.38        8.50      5.87 o 
   1  -3   4       82.19       70.42      6.68 o 
   2  -3   4      317.05      331.61     12.47 o 
   3  -3   4      726.45      837.68     41.41 o 
   4  -3   4      458.72      424.36     33.95 o 
   5  -3   4      120.73      115.04     22.71 o 
   6  -3   4       41.40       56.34     16.74 o 
   7  -3   4      289.20      254.68     30.49 o 
   8  -3   4        0.51       -4.24     17.52 o 
   9  -3   4        0.90        1.41     17.68 o 
  10  -3   4        1.15      -11.47     13.20 o 
 -11  -2   4        0.06       33.32     31.83 o 
 -10  -2   4      137.72      161.96     32.85 o 
  -9  -2   4       66.18       58.31     27.03 o 
  -8  -2   4       20.48        4.56     15.64 o 
  -7  -2   4       16.66        3.38     19.41 o 
  -6  -2   4       45.83       48.56     19.25 o 
  -5  -2   4      297.27      315.74     30.41 o 
  -4  -2   4      286.86      278.32     17.67 o 
  -3  -2   4       65.40       54.93     10.28 o 
  -2  -2   4      948.42     1072.35     40.54 o 
  -1  -2   4      527.23      510.12     14.82 o 
   0  -2   4      134.46      146.16      8.66 o 
   1  -2   4     1582.08     1608.33     23.40 o 
   2  -2   4     4688.79     5531.67     87.85 o 
   3  -2   4      484.99      457.81     23.85 o 
   4  -2   4       14.20       14.50      7.20 o 
   5  -2   4       84.79       81.89     11.23 o 
   6  -2   4      697.40      688.46     26.70 o 
   7  -2   4       10.95      -10.06     14.07 o 
   8  -2   4        7.92        0.24     16.19 o 
   9  -2   4        0.02        2.99     17.60 o 
  10  -2   4      114.46       98.86     26.32 o 
  11  -2   4       15.65       21.30     22.79 o 
 -11  -1   4      139.20      165.89     40.55 o 
 -10  -1   4        8.33        8.17     19.88 o 
  -9  -1   4        0.01        1.57     21.14 o 
  -8  -1   4        1.31        7.31     20.75 o 
  -7  -1   4     1448.03     1371.27     55.83 o 
  -6  -1   4       50.57       41.28     10.11 o 
  -5  -1   4      711.59      725.47     42.28 o 
  -4  -1   4        1.66        4.09      9.74 o 
  -3  -1   4     1527.89     1510.26     46.80 o 
  -2  -1   4        7.20        5.21      4.49 o 
  -1  -1   4        0.01       -3.28      4.35 o 
   0  -1   4        1.66        0.50      4.40 o 
   1  -1   4     5349.94     6018.07     46.28 o 
   2  -1   4     1484.09     1462.72     60.94 o 
   3  -1   4       80.34       58.92      8.32 o 
   4  -1   4        0.28        9.00      6.38 o 
   5  -1   4     1900.63     1803.14     39.24 o 
   6  -1   4      280.14      240.60     16.93 o 
   7  -1   4        2.23        3.29      8.29 o 
   8  -1   4        3.66       -2.38      9.96 o 
   9  -1   4      263.77      259.08     30.96 o 
  10  -1   4        1.64       -2.99     12.81 o 
  11  -1   4        1.25       18.62     22.87 o 
 -11   0   4       17.50       34.03     23.34 o 
 -10   0   4        1.39        6.37     19.10 o 
  -9   0   4      192.02      184.67     31.43 o 
  -8   0   4       11.10       -2.85     11.91 o 
  -7   0   4       47.80       64.26     14.67 o 
  -6   0   4      189.35      180.30     16.89 o 
  -5   0   4     1152.12     1193.42     53.44 o 
  -4   0   4      189.08      141.21     19.88 o 
  -3   0   4       17.63       12.42      9.19 o 
  -2   0   4       22.85       14.85     11.08 o 
  -1   0   4      453.80      445.47     12.73 o 
   0   0   4      835.41      845.51     15.87 o 
   1   0   4      257.54      283.65      8.27 o 
   2   0   4      769.37      728.88     19.28 o 
   3   0   4      202.74      216.62     12.47 o 
   4   0   4      100.58      100.28      9.86 o 
   5   0   4     1114.49     1138.15     30.87 o 
   6   0   4       18.15        6.38      8.36 o 
   7   0   4      562.53      554.53     26.58 o 
   8   0   4      205.38      208.69     19.17 o 
   9   0   4      173.12      160.11     17.95 o 
  10   0   4       42.60       42.98     19.80 o 
  11   0   4       34.77       44.40     21.61 o 
 -11   1   4        7.20       17.76     28.68 o 
 -10   1   4       83.26      104.91     32.53 o 
  -9   1   4      202.59      238.10     36.46 o 
  -8   1   4       69.33       49.30     14.86 o 
  -7   1   4      523.63      514.65     32.45 o 
  -6   1   4      104.43       96.27     13.94 o 
  -5   1   4      221.50      219.79     24.44 o 
  -4   1   4        2.49        2.83     12.49 o 
  -3   1   4       21.27       18.15     13.52 o 
  -2   1   4     2476.09     2613.07     59.88 o 
  -1   1   4      361.64      329.65     19.72 o 
   0   1   4     1276.17     1281.68     31.67 o 
   1   1   4      909.99      882.19     36.27 o 
   2   1   4        4.01        4.56      5.71 o 
   3   1   4      863.26      770.44     30.76 o 
   4   1   4       85.12       78.73      9.87 o 
   5   1   4      419.22      348.93     18.15 o 
   6   1   4      218.35      224.79     16.54 o 
   7   1   4      281.56      235.97     17.72 o 
   8   1   4      129.80      121.55     17.84 o 
   9   1   4       75.09       74.96     14.18 o 
  10   1   4       73.09       81.27     16.44 o 
 -10   2   4       31.01       45.42     27.90 o 
  -9   2   4       46.75       19.91     16.35 o 
  -8   2   4       79.21       74.99     16.66 o 
  -7   2   4      400.00      397.89     27.21 o 
  -6   2   4      170.22      174.82     17.89 o 
  -5   2   4       36.42       26.74      9.74 o 
  -4   2   4     2415.32     2460.39     68.13 o 
  -3   2   4       36.60       34.97     11.16 o 
  -2   2   4    25586.20    28535.27    244.31 o 
  -1   2   4     1268.39     1208.98     37.64 o 
   0   2   4      969.56      918.69     22.22 o 
   1   2   4       10.19       -1.09      5.72 o 
   2   2   4    27685.65    26573.49    277.86 o 
   3   2   4     1568.93     1510.67     51.08 o 
   4   2   4      867.52      904.43     36.50 o 
   5   2   4      132.11      116.90     15.60 o 
   6   2   4      126.86      100.99     11.63 o 
   7   2   4      101.92       87.94     12.71 o 
   8   2   4        1.83        8.18      8.95 o 
   9   2   4       88.29      107.28     16.00 o 
  10   2   4     1651.72     1737.76     54.21 o 
  11   2   4      143.40      154.02     33.71 o 
  12   2   4        1.09       13.75     25.46 o 
 -10   3   4       11.01       14.33     18.45 o 
  -9   3   4       71.22       77.12     19.60 o 
  -8   3   4       22.55       24.20     13.59 o 
  -7   3   4       19.65       32.43     14.51 o 
  -6   3   4        1.62       -1.21     11.64 o 
  -5   3   4        1.82       -3.47      9.69 o 
  -4   3   4     1473.25     1603.62     56.42 o 
  -3   3   4     1643.58     1821.92     54.14 o 
  -2   3   4     1090.24     1046.39     37.95 o 
  -1   3   4      416.31      400.69     22.47 o 
   0   3   4      249.07      265.59     13.49 o 
   1   3   4     1052.11     1056.12     78.78 o 
   2   3   4     1538.21     1465.46     28.50 o 
   3   3   4       34.39       43.30      4.46 o 
   4   3   4      587.18      558.98     20.02 o 
   5   3   4      257.93      219.22     14.14 o 
   6   3   4      416.27      400.22     20.09 o 
   7   3   4      363.97      358.36     20.45 o 
   8   3   4      292.90      295.42     19.90 o 
   9   3   4      319.96      331.79     23.33 o 
  10   3   4      387.04      382.30     43.85 o 
  11   3   4       69.81       63.49     27.90 o 
  12   3   4        0.56       26.64     26.09 o 
 -10   4   4        0.40       15.32     26.40 o 
  -9   4   4       55.96       50.07     16.98 o 
  -8   4   4      115.63      104.50     20.64 o 
  -7   4   4       96.83       85.71     17.50 o 
  -6   4   4       41.41       40.15     14.25 o 
  -5   4   4        1.79        8.25     10.86 o 
  -4   4   4      700.21      775.17     67.62 o 
  -3   4   4        2.87       -1.96     11.55 o 
  -2   4   4      555.88      607.28     30.41 o 
  -1   4   4      254.20      192.29     16.66 o 
   0   4   4     4185.80     4076.83     51.39 o 
   1   4   4      495.19      473.61     24.12 o 
   2   4   4       72.49       68.02      8.41 o 
   3   4   4      130.55      125.41      7.17 o 
   4   4   4      581.39      518.85     24.61 o 
   5   4   4      160.16      160.70     12.59 o 
   6   4   4      133.50      110.53     11.32 o 
   7   4   4     1271.41     1264.12     35.58 o 
   8   4   4        0.38       -0.59      8.18 o 
   9   4   4      258.39      252.72     35.91 o 
  10   4   4       12.64       15.32     22.47 o 
  11   4   4       73.44       67.03     28.60 o 
  12   4   4       10.56      -13.36     23.81 o 
  -9   5   4      171.64      163.21     38.19 o 
  -8   5   4       21.96       29.86     20.75 o 
  -7   5   4       38.10       35.01     18.82 o 
  -6   5   4      276.85      246.42     24.56 o 
  -5   5   4      139.31      126.99     16.22 o 
  -4   5   4       13.89        8.95      9.66 o 
  -3   5   4       61.28       60.19     14.93 o 
  -2   5   4       50.45       44.56     12.65 o 
  -1   5   4    11397.08    11586.39    136.65 o 
   0   5   4      829.45      929.21     25.08 o 
   1   5   4       77.41       74.57     13.12 o 
   2   5   4      484.20      459.55     25.30 o 
   3   5   4     4186.05     4409.35     52.50 o 
   4   5   4       11.65        4.02      5.27 o 
   5   5   4     1131.09     1143.40     23.02 o 
   6   5   4        9.16       13.23      6.09 o 
   7   5   4     2602.28     2870.68     90.41 o 
   8   5   4      437.20      447.18     22.68 o 
   9   5   4      115.18      120.94     25.54 o 
  10   5   4       96.71      109.78     30.25 o 
  11   5   4      578.96      710.22     60.04 o 
  12   5   4        1.38       13.28     25.54 o 
  -9   6   4        3.79        3.30     28.68 o 
  -8   6   4       27.00       11.08     27.27 o 
  -7   6   4       82.03       91.39     32.14 o 
  -6   6   4       55.40       39.51     20.75 o 
  -5   6   4       14.77       18.14     11.85 o 
  -4   6   4      222.20      232.01     20.20 o 
  -3   6   4      415.74      406.43     23.01 o 
  -2   6   4     3692.84     3704.81     74.97 o 
  -1   6   4      479.73      523.20     29.00 o 
   0   6   4       28.43       27.80      8.17 o 
   1   6   4       49.39       42.51     12.26 o 
   2   6   4      989.85      993.19     39.29 o 
   3   6   4      263.85      281.10     15.28 o 
   4   6   4       85.77       64.40      8.99 o 
   5   6   4      349.07      379.75     27.96 o 
   6   6   4     1387.69     1546.96     28.92 o 
   7   6   4     1599.52     1703.89     63.31 o 
   8   6   4        1.80        6.37     14.54 o 
   9   6   4      279.79      287.29     36.38 o 
  10   6   4      447.84      398.64     46.76 o 
  11   6   4      107.86      139.64     34.18 o 
  12   6   4        2.83       -9.51     16.97 o 
  -8   7   4       44.34       54.77     30.88 o 
  -7   7   4       26.78       20.12     26.72 o 
  -6   7   4        7.40       25.30     27.11 o 
  -5   7   4       42.83       51.39     27.50 o 
  -4   7   4      126.46      131.54     18.52 o 
  -3   7   4     2349.05     2418.91     80.19 o 
  -2   7   4      830.90      851.30     30.50 o 
  -1   7   4      131.34      115.28     17.05 o 
   0   7   4       59.07       56.74      9.55 o 
   1   7   4     1414.92     1414.63     46.76 o 
   2   7   4     5540.61     5889.30    102.71 o 
   3   7   4       62.57       65.46     11.12 o 
   4   7   4       28.04       18.78     10.69 o 
   5   7   4      885.86      858.35     63.02 o 
   6   7   4      202.63      229.23     17.71 o 
   7   7   4      434.16      437.16     23.75 o 
   8   7   4        1.14        8.23     22.16 o 
   9   7   4        0.50       10.06     21.77 o 
  10   7   4       28.22       32.53     24.44 o 
  11   7   4       50.32       61.69     28.21 o 
  12   7   4        0.03      -24.67     17.37 o 
  -8   8   4       26.75       20.20     23.65 o 
  -7   8   4       41.46       45.58     31.35 o 
  -6   8   4       57.69       44.79     25.22 o 
  -5   8   4      432.47      377.74     45.97 o 
  -3   8   4       33.18       29.74     12.40 o 
  -2   8   4      165.08      159.15     15.49 o 
  -1   8   4        1.15       -2.36      9.06 o 
   0   8   4       25.90       23.52      9.77 o 
   1   8   4      149.63      135.40     18.15 o 
   2   8   4       37.09       30.57     13.83 o 
   3   8   4      108.01      100.71     12.57 o 
   4   8   4     1381.86     1528.89     39.92 o 
   5   8   4        3.29       -3.16      8.97 o 
   6   8   4       30.08       29.11     11.38 o 
   7   8   4      497.96      475.42     26.43 o 
   8   8   4      200.73      180.99     19.03 o 
   9   8   4       22.07       25.32     13.15 o 
  10   8   4        8.42       16.11     18.47 o 
  11   8   4        4.59        3.93     24.99 o 
  12   8   4       25.81       39.53     29.63 o 
  -7   9   4        1.15       17.84     29.63 o 
  -6   9   4       15.13       -0.55     20.43 o 
  -5   9   4      606.19      482.96     54.14 o 
  -4   9   4       26.73       60.90     28.68 o 
  -3   9   4       25.52       13.44     20.75 o 
  -2   9   4      162.94      178.85     33.55 o 
  -1   9   4       77.20       87.41     24.05 o 
   0   9   4      141.60      148.11     12.01 o 
   1   9   4        3.51        2.99     13.04 o 
   2   9   4       27.54       25.85     13.52 o 
   3   9   4      953.27      794.62     56.19 o 
   4   9   4      312.55      309.46     20.46 o 
   5   9   4      653.95      669.12     29.93 o 
   6   9   4       66.91       59.30     13.74 o 
   7   9   4      970.91      899.25     44.08 o 
   8   9   4       84.31       66.73     14.03 o 
   9   9   4        0.31      -14.17     11.24 o 
  10   9   4       16.67       21.37     25.38 o 
  11   9   4       47.19       29.31     21.77 o 
  12   9   4        8.68       -1.73     20.43 o 
  -6  10   4       90.16       99.01     39.53 o 
  -5  10   4        1.34        8.25     29.39 o 
  -4  10   4        3.14      -38.35     25.93 o 
  -3  10   4      402.73      409.41     49.82 o 
  -2  10   4     3159.97     3193.56    122.27 o 
  -1  10   4       96.63      124.55     30.41 o 
   0  10   4       17.71        8.23      7.93 o 
   1  10   4      299.97      267.46     25.89 o 
   2  10   4       38.79       23.81     10.70 o 
   3  10   4      225.06      220.25     19.05 o 
   4  10   4        5.65        1.99      9.95 o 
   5  10   4      331.66      359.70     24.26 o 
   6  10   4     1489.07     1496.11     47.08 o 
   7  10   4       12.40       13.12     17.52 o 
   8  10   4        0.29       -4.58     12.03 o 
   9  10   4       19.55        4.92     13.45 o 
  10  10   4      140.68       86.75     26.40 o 
  11  10   4       14.14       16.82     26.56 o 
  12  10   4        0.11       12.18     28.05 o 
  -6  11   4       11.09       21.85     27.58 o 
  -5  11   4       23.13       29.00     26.80 o 
  -4  11   4       11.91        7.94     30.33 o 
  -3  11   4       22.66       26.56     30.57 o 
  -2  11   4       51.46       58.39     24.05 o 
  -1  11   4      191.18      197.55     37.17 o 
   0  11   4       67.15       58.62     21.85 o 
   1  11   4      319.25      285.96     21.12 o 
   2  11   4      187.30      179.98     18.01 o 
   3  11   4        3.05       -1.19      8.40 o 
   4  11   4       30.56       20.61     11.75 o 
   5  11   4        1.76        2.35     11.80 o 
   6  11   4        7.41       17.73     11.20 o 
   7  11   4       90.14      111.15     24.99 o 
   8  11   4        5.24        4.20     13.25 o 
   9  11   4      444.79      497.13     32.55 o 
  10  11   4        6.85       19.57     20.67 o 
  11  11   4        2.72        8.96     26.87 o 
  -5  12   4       18.23       19.96     34.58 o 
  -4  12   4      170.92      167.93     39.68 o 
  -3  12   4        0.58       15.32     29.55 o 
  -2  12   4       21.35       18.62     29.63 o 
  -1  12   4      145.20      135.47     31.35 o 
   0  12   4       42.88       32.93     25.07 o 
   1  12   4       28.33       34.10     24.12 o 
   2  12   4      196.87      193.39     31.75 o 
   3  12   4      176.88      179.19     19.78 o 
   4  12   4      261.55      271.19     23.53 o 
   5  12   4       91.49       72.41     24.01 o 
   6  12   4       35.72       33.26     15.09 o 
   7  12   4       90.15       72.66     18.23 o 
   8  12   4       17.76        6.43     15.71 o 
   9  12   4        2.27        6.44     17.60 o 
  10  12   4       12.82       11.32     26.56 o 
  11  12   4        1.36        2.12     26.40 o 
  -4  13   4       14.71       20.51     28.21 o 
  -3  13   4       16.70       -6.21     32.38 o 
  -2  13   4        0.11        4.16     29.78 o 
  -1  13   4        2.11        5.50     27.90 o 
   0  13   4        3.29       22.00     26.80 o 
   1  13   4        0.32       -2.04     23.26 o 
   2  13   4       24.17        7.94     21.30 o 
   3  13   4      877.02      857.09     56.58 o 
   4  13   4        6.07       16.95     11.85 o 
   5  13   4        4.76       -5.78     12.69 o 
   6  13   4        0.10        2.38     11.76 o 
   7  13   4      495.20      536.13     34.47 o 
   8  13   4        0.85       -1.27     14.77 o 
   9  13   4       12.62        5.39     16.69 o 
  10  13   4        1.29        8.17     26.25 o 
  -2  14   4        6.16       29.86     25.77 o 
  -1  14   4        4.71      -20.75     28.53 o 
   0  14   4       11.15      -14.93     26.09 o 
   1  14   4      122.12       83.77     30.73 o 
   2  14   4        3.99       14.77     18.23 o 
   3  14   4        4.29        8.64     16.27 o 
   4  14   4       24.99       32.77     20.75 o 
   5  14   4        0.39       13.04     20.82 o 
   6  14   4       46.67       17.39     15.82 o 
   7  14   4        5.62        1.39     15.52 o 
   8  14   4        3.36       10.64     14.09 o 
   9  14   4        1.47       -1.60     17.19 o 
  -1  15   4        8.42      -26.72     31.59 o 
   0  15   4        2.78       22.71     30.80 o 
   2  15   4        0.41       -9.59     24.91 o 
   3  15   4       43.79       45.81     21.69 o 
   4  15   4        0.31        1.89     14.62 o 
   5  15   4       53.33       27.74     24.12 o 
   6  15   4       28.50       19.33     23.02 o 
   7  15   4        0.01        3.69     15.24 o 
   8  15   4        0.21       -5.44     13.24 o 
   2  16   4        0.04       -6.37     27.03 o 
   3  16   4        1.36       21.45     25.38 o 
   4  16   4        0.74      -11.32     15.01 o 
   5  16   4        5.99        8.57     25.22 o 
   6  16   4        4.42       16.19     18.00 o 
  -4 -13   5        0.75      -11.32     16.03 o 
  -3 -13   5        2.49      -15.48     15.01 o 
  -2 -13   5        0.49       47.46     27.03 o 
  -1 -13   5        0.02        5.26     22.87 o 
  -6 -12   5       30.57       17.05     27.50 o 
  -5 -12   5        8.89       -5.26     16.82 o 
  -4 -12   5      212.42      195.83     35.99 o 
  -3 -12   5       10.22       -6.99     21.30 o 
  -2 -12   5        6.53       16.74     17.52 o 
  -1 -12   5       42.08       34.18     18.55 o 
   0 -12   5      222.46      232.52     36.07 o 
   1 -12   5        7.20       -2.12     15.17 o 
   2 -12   5        2.66        7.41     16.00 o 
  -7 -11   5        0.31        9.82     23.97 o 
  -6 -11   5        0.72       -6.68     17.60 o 
  -5 -11   5       84.78       82.51     28.84 o 
  -4 -11   5        0.40      -10.29     21.22 o 
  -3 -11   5       36.27       22.24     17.60 o 
  -2 -11   5       11.42       25.62     16.90 o 
  -1 -11   5       71.01       53.75     23.57 o 
   0 -11   5       11.25       -7.31     18.62 o 
   1 -11   5       13.38       12.59     14.03 o 
   2 -11   5        2.15        0.77     14.31 o 
   3 -11   5       10.93       -2.67     12.75 o 
   4 -11   5        2.14        5.42     17.05 o 
  -8 -10   5        8.61       13.99     15.61 o 
  -7 -10   5       35.04       36.70     17.76 o 
  -6 -10   5      156.66      162.86     23.31 o 
  -5 -10   5       30.43       19.33     19.10 o 
  -4 -10   5       15.16       12.81     16.58 o 
  -3 -10   5        2.03       -5.11     18.15 o 
  -2 -10   5       37.74       32.69     21.61 o 
  -1 -10   5       13.56       29.23     20.27 o 
   0 -10   5        1.12        2.80      9.96 o 
   1 -10   5       24.55       14.25     13.08 o 
   2 -10   5       49.81       34.49     13.25 o 
   3 -10   5       13.45       12.89     20.75 o 
   4 -10   5        0.28        9.59     16.50 o 
   5 -10   5       26.55        0.86     22.79 o 
  -9  -9   5        7.69       13.47     15.66 o 
  -8  -9   5        0.43        6.88     13.96 o 
  -7  -9   5      162.00      343.87    195.63 o 
  -6  -9   5        0.32       -5.28     12.14 o 
  -5  -9   5        4.24        8.88     12.31 o 
  -4  -9   5        2.78       20.12     21.06 o 
  -3  -9   5     1093.17     1109.02     61.92 o 
  -2  -9   5        9.26       10.29     19.72 o 
  -1  -9   5       29.86       33.69     10.82 o 
   0  -9   5       21.47       23.80     11.83 o 
   1  -9   5       22.55       26.91     11.41 o 
   2  -9   5      163.44      146.91     19.33 o 
   3  -9   5        3.88       -5.74     18.07 o 
   4  -9   5       39.95       27.19     22.00 o 
   5  -9   5      161.22      135.32     30.73 o 
   6  -9   5       16.90       41.33     23.73 o 
  -9  -8   5        2.99       -0.18     12.04 o 
  -8  -8   5      168.76      136.68     22.95 o 
  -7  -8   5        1.73       -3.08     12.73 o 
  -6  -8   5        6.31       13.87     12.24 o 
  -5  -8   5        0.65       -8.59     13.06 o 
  -4  -8   5     1175.74     1311.19     60.19 o 
  -3  -8   5        0.65        3.75     10.00 o 
  -2  -8   5       56.23       23.02     18.00 o 
  -1  -8   5        0.05       -2.63      9.21 o 
   0  -8   5      335.21      339.06     22.00 o 
   1  -8   5       18.76       16.05     10.00 o 
   2  -8   5        0.40       -6.15      9.29 o 
   3  -8   5        1.99        4.79     17.52 o 
   4  -8   5       34.54       27.98     16.50 o 
   5  -8   5      112.07       69.78     24.91 o 
   6  -8   5       13.53       -3.69     13.04 o 
   7  -8   5       22.10       22.24     20.12 o 
 -10  -7   5        2.00      -23.02     24.60 o 
  -9  -7   5        2.25      -26.01     23.10 o 
  -8  -7   5        0.50       -3.57     13.47 o 
  -7  -7   5        0.05      -20.44     13.63 o 
  -6  -7   5        6.64        5.82     10.37 o 
  -5  -7   5      230.15      176.77     21.05 o 
  -4  -7   5        0.00        4.30     11.88 o 
  -3  -7   5        7.37       -0.40     10.44 o 
  -2  -7   5       58.93       78.70      9.70 o 
  -1  -7   5        7.88        4.50      7.91 o 
   0  -7   5        0.85       -5.08      8.76 o 
   1  -7   5       27.95       21.92      9.96 o 
   2  -7   5        9.45       14.93      8.93 o 
   3  -7   5       39.80        2.20     17.05 o 
   4  -7   5       33.09       29.31     16.03 o 
   5  -7   5       17.51       24.83     15.79 o 
   6  -7   5        0.10        6.05     18.00 o 
   7  -7   5       42.36       23.89     15.48 o 
   8  -7   5       28.01       11.00     18.31 o 
 -10  -6   5       25.36       37.88     23.57 o 
  -9  -6   5       15.00       10.69     26.64 o 
  -8  -6   5       46.21       50.58     16.26 o 
  -7  -6   5        6.38       14.72     12.95 o 
  -6  -6   5      177.04      104.99     15.87 o 
  -5  -6   5        1.65      -12.77     11.24 o 
  -4  -6   5      104.62       83.28     14.99 o 
  -3  -6   5       93.01       79.94      9.99 o 
  -2  -6   5        2.58       -7.21      6.49 o 
  -1  -6   5        1.81       -2.93      5.57 o 
   0  -6   5        4.08        4.05      8.85 o 
   1  -6   5       29.60       35.24     10.19 o 
   2  -6   5      615.77      633.60     40.71 o 
   3  -6   5      169.68      180.97     24.60 o 
   4  -6   5        2.74      -16.27     10.84 o 
   5  -6   5       97.32       90.76     21.37 o 
   6  -6   5       33.81       42.98     20.98 o 
   7  -6   5       37.84       35.75     19.96 o 
   8  -6   5        0.91        4.16     12.97 o 
   9  -6   5       16.86        0.71     13.91 o 
 -10  -5   5        1.31        8.09     21.22 o 
  -9  -5   5       37.77       17.37     19.88 o 
  -8  -5   5       17.50       44.08     26.56 o 
  -7  -5   5      842.43      881.62     40.23 o 
  -6  -5   5        0.35       -6.59     11.70 o 
  -5  -5   5        3.45       -2.94      9.41 o 
  -4  -5   5       42.01       45.20     26.25 o 
  -3  -5   5      312.20      327.45     15.41 o 
  -2  -5   5       53.70       43.74      8.22 o 
  -1  -5   5        5.58        1.18      5.92 o 
   0  -5   5      124.37      107.43      9.14 o 
   1  -5   5     2924.38     3065.72     39.30 o 
   2  -5   5       65.46       32.61     16.66 o 
   3  -5   5      104.06      107.89     19.33 o 
   4  -5   5       70.34       82.59     18.94 o 
   5  -5   5      209.83      145.69     27.03 o 
   6  -5   5        0.02        1.96     12.73 o 
   7  -5   5        0.86        1.49     13.28 o 
   8  -5   5       59.84       23.18     19.96 o 
   9  -5   5        9.38        3.46     15.40 o 
 -10  -4   5        5.59      -16.90     17.52 o 
  -9  -4   5       59.73       92.33     27.27 o 
  -8  -4   5     1142.35     1162.69     71.27 o 
  -7  -4   5        2.87       10.45     15.32 o 
  -6  -4   5       42.21       32.45     10.95 o 
  -5  -4   5        0.22      -13.08     10.25 o 
  -4  -4   5     1903.61     2086.06     59.64 o 
  -3  -4   5      182.63      189.46     11.34 o 
  -2  -4   5      225.45      228.79     12.65 o 
  -1  -4   5      231.87      216.84     11.68 o 
   0  -4   5      920.99      882.81     20.84 o 
   1  -4   5      134.77      137.72      9.44 o 
   2  -4   5      151.50      145.19     10.39 o 
   3  -4   5       10.29        7.47     14.30 o 
   4  -4   5       32.78       28.68     13.59 o 
   5  -4   5        4.37       -9.35     15.40 o 
   6  -4   5        4.65        9.51     17.76 o 
   7  -4   5        1.09        1.41     17.37 o 
   8  -4   5       44.58       55.64     22.24 o 
   9  -4   5       25.96       23.26     20.75 o 
  10  -4   5        6.75       20.51     22.71 o 
 -11  -3   5        1.76       10.45     29.39 o 
 -10  -3   5       25.43       46.13     29.63 o 
  -9  -3   5       53.91       58.94     23.18 o 
  -8  -3   5       85.77       90.21     28.37 o 
  -7  -3   5        0.00       -7.47     13.44 o 
  -6  -3   5       39.98       32.30     19.49 o 
  -5  -3   5        3.68       23.14     10.38 o 
  -4  -3   5       26.71       25.42      9.63 o 
  -3  -3   5       32.53       31.33      6.79 o 
  -2  -3   5      614.86      647.10     25.51 o 
  -1  -3   5     1673.61     1915.33     30.70 o 
   0  -3   5     1584.74     1672.25     27.82 o 
   1  -3   5        0.71        1.49      4.43 o 
   2  -3   5       47.69       59.18      8.92 o 
   3  -3   5       65.95       48.25      7.94 o 
   4  -3   5        3.82       -2.51     10.14 o 
   5  -3   5        0.06       -5.66     10.37 o 
   6  -3   5      318.92      313.93     34.26 o 
   7  -3   5       27.05        1.81     12.57 o 
   8  -3   5        8.11        6.21     18.00 o 
   9  -3   5        7.43       12.65     15.72 o 
  10  -3   5       13.71        6.29     16.03 o 
 -11  -2   5       40.34       31.12     31.28 o 
 -10  -2   5        5.55        5.26     19.25 o 
  -9  -2   5       30.50       59.72     27.11 o 
  -8  -2   5      129.44       96.18     29.15 o 
  -6  -2   5        4.76        3.22     16.74 o 
  -5  -2   5        7.39      -11.87     12.97 o 
  -4  -2   5      164.32      145.87     14.40 o 
  -3  -2   5        9.08       20.49      9.22 o 
  -2  -2   5     1276.24     1447.78     26.64 o 
  -1  -2   5       11.82       10.62      7.37 o 
   0  -2   5     1764.67     1847.97     28.47 o 
   1  -2   5       17.55       15.96      6.35 o 
   2  -2   5      972.17     1064.53     17.44 o 
   3  -2   5     1404.92     1408.04    100.07 o 
   4  -2   5     1036.89     1167.86     29.13 o 
   5  -2   5      412.99      406.91     19.09 o 
   6  -2   5        1.77        4.95     15.32 o 
   7  -2   5       62.57       65.54     21.14 o 
   8  -2   5       22.70       19.10     18.78 o 
   9  -2   5        0.17      -12.42     11.71 o 
  10  -2   5        4.36       -8.02     18.47 o 
  11  -2   5        1.22       -6.44     15.01 o 
 -10  -1   5        8.63       -4.95     24.44 o 
  -9  -1   5        5.50      -15.72     20.90 o 
  -8  -1   5        2.81        4.79     16.19 o 
  -7  -1   5     1191.61     1120.35     41.21 o 
  -6  -1   5        1.27        7.07     12.97 o 
  -5  -1   5      250.32      263.48     29.15 o 
  -4  -1   5       33.45       26.80     12.18 o 
  -3  -1   5        9.96        8.34      7.45 o 
  -2  -1   5       80.47       69.52      7.58 o 
  -1  -1   5       41.81       39.42      6.31 o 
   0  -1   5     2139.10     2170.68     49.05 o 
   1  -1   5    10742.01    12040.58    292.35 o 
   2  -1   5     1557.76     1575.43     21.54 o 
   3  -1   5      187.90      178.36     11.99 o 
   4  -1   5       36.22       31.33      8.88 o 
   5  -1   5     3578.68     3630.42     63.61 o 
   6  -1   5      416.93      447.63     22.20 o 
   7  -1   5       10.87       11.11     10.18 o 
   8  -1   5        1.13        0.16     16.42 o 
   9  -1   5      409.52      465.75     43.06 o 
  10  -1   5        0.00        2.51     18.31 o 
  11  -1   5        0.02        0.71     20.20 o 
 -10   0   5       14.49       16.34     25.30 o 
  -9   0   5        0.41       -4.48     22.79 o 
  -8   0   5      276.27      352.28     42.67 o 
  -7   0   5      177.71      180.48     20.15 o 
  -6   0   5      417.63      410.35     35.60 o 
  -5   0   5      324.82      292.25     30.41 o 
  -4   0   5      473.01      533.96     34.97 o 
  -3   0   5      197.69      219.09     23.57 o 
  -2   0   5      196.36      182.78     20.12 o 
  -1   0   5      313.44      273.38     11.43 o 
   0   0   5     2525.62     2410.52     29.96 o 
   1   0   5     3813.80     3833.08     35.04 o 
   2   0   5      163.88      184.12      8.70 o 
   3   0   5        9.06       13.12     11.20 o 
   4   0   5       97.04       77.07      9.44 o 
   5   0   5        9.69       10.51      7.90 o 
   6   0   5       69.91       84.75     11.47 o 
   7   0   5      317.22      280.25     19.90 o 
   8   0   5        6.90       -1.90     10.24 o 
   9   0   5        2.32      -14.93     15.40 o 
  10   0   5        5.11       11.63     14.07 o 
  11   0   5       26.54       33.40     21.77 o 
 -10   1   5        2.61       16.90     20.04 o 
  -9   1   5        1.91       20.20     24.12 o 
  -8   1   5       15.15       10.86     12.80 o 
  -7   1   5      290.15      284.38     24.55 o 
  -6   1   5        2.76       -5.97     11.55 o 
  -5   1   5      241.34      237.40     26.17 o 
  -4   1   5       43.05       38.90     16.11 o 
  -3   1   5      198.97      215.24     21.30 o 
  -2   1   5     1200.92     1194.05     43.22 o 
  -1   1   5     2621.67     2376.78     56.03 o 
   0   1   5       88.99       89.17      9.75 o 
   1   1   5      216.75      196.17      7.42 o 
   2   1   5      421.68      436.04     10.46 o 
   3   1   5      336.85      332.73     17.88 o 
   4   1   5       37.44       36.89      7.89 o 
   5   1   5      787.75      713.81     25.06 o 
   6   1   5     1047.19     1139.28     34.23 o 
   7   1   5       44.01       39.65      9.82 o 
   8   1   5        4.30        6.95     10.55 o 
   9   1   5       21.15       15.85     18.03 o 
  10   1   5        1.26       -0.18     12.41 o 
  11   1   5       12.45       12.81     19.33 o 
 -10   2   5       70.18       63.10     29.39 o 
  -9   2   5        0.69      -13.59     12.71 o 
  -8   2   5        2.13       -3.06     14.58 o 
  -7   2   5       68.30       78.94     15.91 o 
  -6   2   5      228.25      214.16     20.87 o 
  -5   2   5      393.00      422.77     32.93 o 
  -4   2   5      936.68      922.47     44.63 o 
  -3   2   5        1.19       -2.12      8.64 o 
  -2   2   5     4633.65     4949.86     91.00 o 
  -1   2   5       40.09       37.64     13.04 o 
   0   2   5     1495.43     1476.15     31.73 o 
   1   2   5        7.91        8.15      4.77 o 
   2   2   5    15367.49    14332.63    106.37 o 
   3   2   5     1974.23     1840.09     86.83 o 
   4   2   5     3213.58     3126.23    172.02 o 
   5   2   5        4.58       10.69      8.15 o 
   6   2   5       21.94       30.51      9.67 o 
   7   2   5       32.57       26.99      9.22 o 
   8   2   5        4.19        9.60     10.09 o 
   9   2   5        0.68        7.94     11.02 o 
  10   2   5      155.46      149.79     19.24 o 
  11   2   5        2.33       24.60     23.34 o 
 -10   3   5        1.33        3.46     25.70 o 
  -9   3   5        2.81        1.66     16.80 o 
  -8   3   5       29.03       32.58     13.92 o 
  -7   3   5       11.36        6.79     13.34 o 
  -6   3   5        7.64       11.67     12.83 o 
  -5   3   5       98.67       97.28     20.75 o 
  -4   3   5       79.13       83.77     16.50 o 
  -3   3   5       58.98       33.63     15.09 o 
  -2   3   5      364.47      327.14     23.57 o 
  -1   3   5      112.93      102.78     14.22 o 
   0   3   5     2022.30     2050.37     37.24 o 
   1   3   5     5502.48     5797.08     64.22 o 
   2   3   5     5481.49     5259.06     60.61 o 
   3   3   5      162.47      174.83     25.46 o 
   4   3   5       34.06       33.67      8.72 o 
   5   3   5       23.24       23.01      7.25 o 
   6   3   5      230.48      265.28     31.08 o 
   7   3   5       36.37       42.25     10.53 o 
   8   3   5      182.86      214.26     17.73 o 
   9   3   5        4.31        6.28     10.55 o 
  10   3   5       23.97       18.54     12.81 o 
  11   3   5        3.36       -1.18     22.71 o 
  12   3   5       15.06        5.42     24.28 o 
  -9   4   5       26.13       17.50     18.17 o 
  -8   4   5      201.07      232.43     26.11 o 
  -7   4   5       54.10       52.86     24.95 o 
  -6   4   5       59.03       49.47     14.36 o 
  -5   4   5        3.11        3.78      9.87 o 
  -4   4   5      143.42      132.49     21.37 o 
  -3   4   5       92.27      102.71     18.39 o 
  -2   4   5      598.62      584.18     31.90 o 
  -1   4   5      467.71      457.97     27.35 o 
   0   4   5      388.36      402.33     18.04 o 
   1   4   5      146.06      123.69     13.91 o 
   2   4   5      194.11      182.12     12.52 o 
   3   4   5      535.11      505.72     12.28 o 
   4   4   5      185.33      215.09     17.04 o 
   5   4   5       24.89       25.92      8.49 o 
   6   4   5      805.17      810.29     28.35 o 
   7   4   5      697.83      650.95     27.09 o 
   8   4   5       27.16       23.46     10.47 o 
   9   4   5       96.71       65.67     13.39 o 
  10   4   5        2.31        8.72     15.64 o 
  11   4   5        0.66      -11.55     21.77 o 
  12   4   5       17.01       -4.95     23.81 o 
  -9   5   5        6.69      -15.32     25.07 o 
  -8   5   5        4.28      -16.52     15.48 o 
  -7   5   5        2.68       -2.74     14.01 o 
  -6   5   5        3.32       -2.17     10.85 o 
  -5   5   5        9.92        4.52     11.95 o 
  -4   5   5       11.02        3.22     14.93 o 
  -3   5   5      263.59      264.35     23.73 o 
  -2   5   5        0.18       -3.93      7.78 o 
  -1   5   5       65.01      123.77     17.76 o 
   0   5   5     2119.24     2389.53     43.96 o 
   1   5   5      164.44      174.22     18.07 o 
   2   5   5        0.01        5.34      7.54 o 
   3   5   5      479.18      490.85     14.56 o 
   4   5   5     2163.01     2126.06     29.52 o 
   5   5   5      587.92      561.70     23.41 o 
   6   5   5      818.93      779.60     29.46 o 
   7   5   5     2232.96     2260.49     51.75 o 
   8   5   5       56.11       59.38     11.97 o 
   9   5   5       94.40       74.81     21.37 o 
  10   5   5       55.35       42.91     19.41 o 
  11   5   5       95.70       54.61     21.85 o 
  12   5   5        3.47       42.04     27.42 o 
  -9   6   5       12.32        3.93     28.53 o 
  -8   6   5       62.82       50.92     24.67 o 
  -7   6   5      154.04      159.52     34.50 o 
  -6   6   5        0.14        0.29     12.36 o 
  -5   6   5      184.13      187.34     20.55 o 
  -4   6   5       23.34       15.86     11.31 o 
  -3   6   5      534.86      618.52     36.30 o 
  -2   6   5      981.07      857.01     38.51 o 
  -1   6   5      167.25      143.96     18.62 o 
   0   6   5      476.57      485.28     21.14 o 
   1   6   5      155.38      152.29     16.34 o 
   2   6   5     1646.81     1575.72     50.76 o 
   3   6   5       53.32       67.89      9.09 o 
   4   6   5      127.43      111.82      9.06 o 
   5   6   5       54.56       47.05      7.29 o 
   6   6   5     2758.33     3052.35     58.81 o 
   7   6   5      246.70      223.49     17.78 o 
   8   6   5        4.56        7.86     15.40 o 
   9   6   5      261.80      272.21     37.56 o 
  10   6   5      186.08      173.27     33.55 o 
  11   6   5        7.28       29.39     24.67 o 
  12   6   5        5.89       47.23     28.45 o 
  -8   7   5        1.99       -2.51     26.17 o 
  -7   7   5       35.20       62.79     32.22 o 
  -6   7   5        4.56       11.47     25.07 o 
  -5   7   5       13.10       19.28     12.41 o 
  -4   7   5      182.92      192.67     20.37 o 
  -3   7   5     2135.88     2228.65     55.01 o 
  -2   7   5       81.52      101.06     17.29 o 
  -1   7   5      134.45      119.99     18.23 o 
   0   7   5     1247.22     1275.35     34.17 o 
   1   7   5     4538.79     4558.68     87.78 o 
   2   7   5     1331.82     1259.59     48.17 o 
   3   7   5      567.14      570.84     30.10 o 
   4   7   5       68.93       69.67     10.27 o 
   5   7   5      157.39      140.21     13.18 o 
   6   7   5       53.21       53.85      8.51 o 
   7   7   5       85.94       98.52     10.28 o 
   8   7   5       46.02       64.75     19.72 o 
   9   7   5       31.80       60.67     25.62 o 
  10   7   5        7.68      -22.87     20.20 o 
  11   7   5        2.00       23.02     19.65 o 
  12   7   5        2.65        1.10     18.07 o 
  -8   8   5        6.58       -3.14     29.70 o 
  -7   8   5       10.42       17.37     21.61 o 
  -6   8   5        6.45        6.92     19.80 o 
  -5   8   5      120.37      127.38     31.35 o 
  -4   8   5       73.16       57.53     14.76 o 
  -3   8   5       21.37       20.81     13.19 o 
  -2   8   5      411.35      377.72     23.71 o 
  -1   8   5       13.02       19.33     13.44 o 
   0   8   5      788.52      871.94     29.39 o 
   1   8   5        2.10       -4.01      7.07 o 
   2   8   5      916.74      923.96     42.20 o 
   3   8   5      107.64       85.10     18.23 o 
   4   8   5     1649.80     1638.88     40.52 o 
   5   8   5      848.37      833.62     41.02 o 
   6   8   5      246.05      248.28     19.84 o 
   7   8   5      331.92      368.66     22.57 o 
   8   8   5      550.49      597.42     29.22 o 
   9   8   5      326.99      331.14     42.59 o 
  10   8   5        6.38       15.32     24.60 o 
  11   8   5        8.63       38.82     26.09 o 
  12   8   5       92.66       76.38     31.43 o 
  -7   9   5        4.54        4.32     22.32 o 
  -6   9   5        5.77       32.22     31.20 o 
  -5   9   5      347.88      274.64     42.20 o 
  -4   9   5       17.08       32.38     22.71 o 
  -3   9   5        1.45       -1.73     26.01 o 
  -2   9   5       22.70       21.73     15.60 o 
  -1   9   5      234.65      256.04     28.64 o 
   0   9   5      107.17      119.52     14.32 o 
   1   9   5      283.04      237.63     22.71 o 
   2   9   5        5.54      -13.36     10.61 o 
   3   9   5       14.25        4.79     13.04 o 
   4   9   5        4.89        3.65      8.96 o 
   5   9   5       63.64       53.33     13.08 o 
   6   9   5      603.31      603.01     31.71 o 
   7   9   5      405.98      380.40     24.73 o 
   8   9   5        0.62       -4.64     11.11 o 
   9   9   5       25.37        7.54     17.52 o 
  10   9   5        0.10       -3.77     22.87 o 
  11   9   5        2.70       11.00     19.72 o 
  12   9   5      113.71       90.13     33.79 o 
  -6  10   5      332.39      332.87     50.69 o 
  -5  10   5       25.79       48.96     33.95 o 
  -4  10   5       16.72        3.54     21.22 o 
  -3  10   5        3.36        6.76     21.22 o 
  -2  10   5     1696.90     2086.26    100.66 o 
  -1  10   5        0.08       19.83     11.35 o 
   0  10   5      546.23      555.70     22.64 o 
   1  10   5        0.70       -4.48     13.67 o 
   2  10   5      382.09      371.77     29.70 o 
   3  10   5      129.36      147.65     23.42 o 
   4  10   5        2.73       -2.39      9.87 o 
   5  10   5       15.43        8.71      9.99 o 
   6  10   5     4099.31     4179.88    179.79 o 
   7  10   5      251.22      234.00     21.62 o 
   8  10   5       15.19       17.91     11.34 o 
   9  10   5        6.08       35.36     24.99 o 
  10  10   5      458.11      474.95     50.84 o 
  11  10   5       11.35        6.13     25.15 o 
  12  10   5        3.06       -0.86     19.02 o 
  -5  11   5        4.17       16.42     33.63 o 
  -4  11   5        9.35       26.09     26.56 o 
  -3  11   5        4.51       17.21     23.02 o 
  -2  11   5        3.46      -13.52     18.15 o 
  -1  11   5       29.21       16.50     20.98 o 
   0  11   5      322.62      323.83     42.83 o 
   1  11   5      400.03      409.89     26.47 o 
   2  11   5       97.75       98.83     15.41 o 
   3  11   5       43.05       41.44     13.22 o 
   4  11   5      339.11      335.98     23.89 o 
   5  11   5       81.65       95.46     16.24 o 
   6  11   5      275.87      302.06     24.01 o 
   7  11   5        4.89       -2.34     11.75 o 
   8  11   5      122.18      143.78     19.31 o 
   9  11   5      108.59      112.92     32.45 o 
  10  11   5       15.71        0.94     18.15 o 
  11  11   5        0.13        4.71     19.33 o 
  -5  12   5        4.49      -12.65     26.01 o 
  -4  12   5       47.50       46.60     36.23 o 
  -3  12   5       49.69       38.66     34.42 o 
  -2  12   5       35.31       28.76     30.80 o 
  -1  12   5       33.11       47.07     24.99 o 
   0  12   5       86.05       91.55     29.70 o 
   1  12   5        4.67        8.96     23.50 o 
   2  12   5        3.21        6.20     16.19 o 
   3  12   5       68.78       77.13     13.20 o 
   4  12   5        1.16       -1.65     11.30 o 
   5  12   5       57.48       64.80     14.36 o 
   6  12   5       21.45       28.63     13.83 o 
   7  12   5       42.30       38.10     14.00 o 
   8  12   5       72.34       50.90     17.28 o 
   9  12   5       80.79       88.48     33.79 o 
  10  12   5        4.89       19.49     20.59 o 
  11  12   5        2.41        3.46     26.64 o 
  -4  13   5        2.71      -34.89     23.26 o 
  -3  13   5        4.19       -1.89     33.24 o 
  -2  13   5       16.31       -4.95     30.49 o 
  -1  13   5       15.99        2.91     20.12 o 
   0  13   5        4.35       24.67     27.58 o 
   1  13   5       25.84       16.34     25.70 o 
   2  13   5       80.90       89.19     29.00 o 
   3  13   5      775.14      843.02     56.03 o 
   4  13   5        0.49        8.58     13.52 o 
   5  13   5       98.60      112.46     17.85 o 
   6  13   5       53.00       67.36     17.05 o 
   7  13   5      816.05      837.58     41.57 o 
   8  13   5        0.64        7.97     13.06 o 
   9  13   5        2.51       -1.18     17.68 o 
  10  13   5        7.97      -14.46     19.41 o 
  -2  14   5       15.04       16.74     33.63 o 
  -1  14   5       18.98        9.98     32.22 o 
   0  14   5        1.53       -8.33     28.45 o 
   1  14   5       11.82       11.94     27.66 o 
   3  14   5      125.66      101.76     27.98 o 
   4  14   5       14.85       19.41     21.69 o 
   5  14   5       23.10       25.67     15.23 o 
   6  14   5      169.23      172.15     22.52 o 
   7  14   5       23.58       36.62     17.13 o 
   8  14   5        0.14       -3.18     15.01 o 
   9  14   5        8.49      -10.29     25.07 o 
  10  14   5        2.19      -18.39     27.98 o 
  -1  15   5        0.14       -9.27     33.87 o 
   0  15   5        3.75        4.64     30.88 o 
   3  15   5       11.95        1.18     16.42 o 
   4  15   5       36.64       36.78     18.94 o 
   5  15   5       65.00       58.46     24.83 o 
   6  15   5        7.82       27.35     22.79 o 
   7  15   5        0.82        4.54     15.95 o 
   8  15   5       10.60       29.63     29.70 o 
   2  16   5       13.17       21.30     29.47 o 
   3  16   5        4.74        6.52     26.87 o 
   4  16   5       21.32       -4.87     15.79 o 
   5  16   5        1.89        8.33     23.34 o 
   6  16   5       12.13        1.65     23.42 o 
   7  16   5        5.10       -6.99     22.79 o 
  -4 -12   6       67.81       93.67     30.41 o 
  -3 -12   6       36.83       18.94     23.81 o 
  -2 -12   6       16.35        1.10     22.32 o 
  -1 -12   6        0.53        9.12     22.16 o 
   0 -12   6        0.48      -18.62     14.69 o 
  -6 -11   6        7.39        2.59     25.22 o 
  -5 -11   6        1.61        0.71     18.07 o 
  -4 -11   6       36.21       24.05     24.52 o 
  -3 -11   6        8.06        9.74     16.03 o 
  -2 -11   6        3.11       25.85     22.87 o 
  -1 -11   6       34.44       20.75     22.08 o 
   0 -11   6        0.30       -1.65     20.12 o 
   1 -11   6        4.49       -1.73     18.39 o 
   2 -11   6        0.58        9.00     12.19 o 
   3 -11   6       10.25       10.45     13.78 o 
  -7 -10   6        4.30        4.41     16.92 o 
  -6 -10   6      192.77      178.54     32.38 o 
  -5 -10   6       10.39       38.74     26.01 o 
  -4 -10   6       25.73       13.04     21.85 o 
  -3 -10   6       86.80       62.94     20.59 o 
  -2 -10   6      132.21       89.11     22.63 o 
  -1 -10   6        1.36       -2.20     18.70 o 
   0 -10   6        2.30        8.88     14.22 o 
   1 -10   6        0.32        2.32     10.40 o 
   2 -10   6       21.76       19.54     14.34 o 
   3 -10   6       57.70       33.99     16.14 o 
   4 -10   6        6.42       11.16     12.04 o 
  -8  -9   6        1.33      -16.78     16.29 o 
  -7  -9   6       15.47        0.98     14.08 o 
  -6  -9   6        0.16       -1.01     14.90 o 
  -5  -9   6        7.01      -10.29     21.37 o 
  -4  -9   6       37.83       38.90     22.16 o 
  -3  -9   6      220.94      207.46     33.08 o 
  -2  -9   6       42.95       40.00     17.21 o 
  -1  -9   6        0.34       -1.26     13.04 o 
   0  -9   6        3.22        4.15      9.99 o 
   1  -9   6        8.96       20.45     12.20 o 
   2  -9   6        1.08        4.64     29.15 o 
   3  -9   6        5.08        7.26     11.95 o 
   4  -9   6        1.55      -15.24     19.10 o 
   5  -9   6       16.11       17.84     23.34 o 
  -9  -8   6        0.00        6.49     18.93 o 
  -8  -8   6      132.31      123.20     21.21 o 
  -7  -8   6        1.18        8.06     16.47 o 
  -6  -8   6        2.97       14.14     12.03 o 
  -5  -8   6        3.40       -5.04     11.32 o 
  -4  -8   6      230.80      292.61     25.75 o 
  -3  -8   6       35.53       30.80     16.97 o 
  -2  -8   6       19.99       10.29     17.92 o 
  -1  -8   6        1.17      -13.27      8.88 o 
   0  -8   6        9.84        8.50     11.03 o 
   1  -8   6        4.60       11.12      9.46 o 
   2  -8   6       49.67       53.16     14.74 o 
   3  -8   6        0.49       -1.63     10.91 o 
   4  -8   6        0.06       -7.54     13.28 o 
   5  -8   6        9.71        2.12     15.64 o 
   6  -8   6       17.10       33.71     23.26 o 
   7  -8   6        3.58        1.65     19.57 o 
  -9  -7   6      100.47       55.95     31.20 o 
  -8  -7   6       13.45       23.11     18.01 o 
  -7  -7   6        2.36        7.10     12.43 o 
  -6  -7   6       17.96        4.61     12.26 o 
  -5  -7   6       10.27       27.11     12.45 o 
  -4  -7   6       17.70        9.88     12.76 o 
  -3  -7   6        5.10       -1.13     10.93 o 
  -2  -7   6       70.98      103.57     23.34 o 
  -1  -7   6      313.11      299.60     20.91 o 
   0  -7   6       21.44       21.36     10.86 o 
   1  -7   6        0.05       -7.44     15.76 o 
   2  -7   6       13.40        0.92     11.49 o 
   3  -7   6      795.79      869.03     55.40 o 
   4  -7   6       33.53       27.90     19.80 o 
   5  -7   6       60.89       42.75     18.78 o 
   6  -7   6        9.66      -23.42     18.07 o 
 -10  -6   6        1.26        8.02     28.13 o 
  -9  -6   6        0.00       14.93     19.80 o 
  -8  -6   6        0.09      -11.24     23.42 o 
  -7  -6   6       58.64       58.34     16.25 o 
  -6  -6   6       40.38       27.08     20.75 o 
  -5  -6   6        7.49        0.76     12.91 o 
  -4  -6   6      115.53      113.05     16.03 o 
  -3  -6   6      375.35      369.72     24.33 o 
  -2  -6   6        9.77       23.23     12.66 o 
  -1  -6   6       64.32       54.80      8.70 o 
   0  -6   6       17.68       11.67     10.08 o 
   1  -6   6       26.71       12.81      9.04 o 
   2  -6   6        0.07      -10.76      9.82 o 
   3  -6   6        0.83        8.41     13.28 o 
   4  -6   6        0.04       23.89     19.41 o 
   5  -6   6        8.83       -7.31     17.37 o 
   6  -6   6       12.22       35.99     21.77 o 
   7  -6   6        3.14       -5.82     12.42 o 
   8  -6   6        0.78       -4.16     17.52 o 
 -10  -5   6        5.86       -3.38     20.12 o 
  -9  -5   6        3.07      -23.34     23.97 o 
  -8  -5   6       28.12       31.20     25.77 o 
  -7  -5   6      314.15      276.53     25.84 o 
  -6  -5   6       19.77        8.88     10.10 o 
  -5  -5   6      152.35      165.85     18.83 o 
  -4  -5   6       45.68       44.65     11.72 o 
  -3  -5   6       99.35      109.92     11.01 o 
  -2  -5   6        1.82       -0.17      6.74 o 
  -1  -5   6      107.01      101.64     10.18 o 
   0  -5   6        3.12       -4.04      6.46 o 
   1  -5   6      237.57      186.31     28.68 o 
   2  -5   6        8.87        8.24      8.18 o 
   3  -5   6      203.08      203.45     27.90 o 
   4  -5   6       72.09       74.89     22.63 o 
   5  -5   6       61.29       65.07     19.17 o 
   6  -5   6      116.02       78.58     21.30 o 
   7  -5   6        6.24        6.99     19.33 o 
   8  -5   6        4.36       -7.07     18.86 o 
   9  -5   6        0.58       -8.72     14.62 o 
 -10  -4   6        0.28       -3.77     20.04 o 
  -9  -4   6        6.68        1.89     17.68 o 
  -8  -4   6      585.51      599.74     52.73 o 
  -7  -4   6        1.70       -6.92     14.54 o 
  -6  -4   6       18.73       12.69     19.21 o 
  -5  -4   6       37.64       36.05     11.62 o 
  -4  -4   6     3988.36     4232.32     74.23 o 
  -3  -4   6       31.87       26.16      8.02 o 
  -2  -4   6       62.84       76.55     10.10 o 
  -1  -4   6       67.22       71.11      9.23 o 
   0  -4   6     1075.85     1009.40     24.15 o 
   1  -4   6        3.53       -2.16      5.89 o 
   2  -4   6      145.29      120.18      9.60 o 
   3  -4   6       30.23       32.85     13.91 o 
   4  -4   6      381.77      402.89     35.44 o 
   5  -4   6        5.38        6.76     13.67 o 
   6  -4   6        1.03      -18.55     16.42 o 
   7  -4   6        3.68        8.09     14.14 o 
   8  -4   6       84.03       71.98     21.53 o 
   9  -4   6        3.06      -13.12     18.78 o 
  10  -4   6        0.57       -0.31     20.59 o 
 -10  -3   6        7.68       11.94     28.76 o 
  -9  -3   6      170.53      138.07     30.18 o 
  -8  -3   6       23.84       -6.44     22.63 o 
  -7  -3   6       33.99       12.81     17.45 o 
  -6  -3   6       62.74       28.05     19.96 o 
  -5  -3   6      180.22      215.94     19.78 o 
  -4  -3   6       18.17        9.62      9.08 o 
  -3  -3   6      268.96      276.31     15.84 o 
  -2  -3   6      982.33     1008.26     24.98 o 
  -1  -3   6     1637.37     1821.61     33.18 o 
   0  -3   6      902.78      951.02     22.84 o 
   1  -3   6      688.19      736.62     20.08 o 
   2  -3   6      473.06      495.30     16.35 o 
   3  -3   6       84.07       99.15     11.52 o 
   4  -3   6       55.53       46.76     15.09 o 
   5  -3   6       16.89      -10.92     15.72 o 
   6  -3   6      422.36      424.58     38.51 o 
   7  -3   6      423.59      359.43     36.93 o 
   8  -3   6        1.03        2.51     13.36 o 
   9  -3   6       48.59       36.62     17.92 o 
  10  -3   6        4.67       10.69     16.66 o 
 -10  -2   6       13.32       27.27     21.14 o 
  -9  -2   6        7.99       17.68     24.75 o 
  -8  -2   6       49.75       34.34     25.93 o 
  -7  -2   6        3.46       16.03     21.92 o 
  -6  -2   6        0.94      -15.79     16.58 o 
  -5  -2   6       37.13       43.46     15.72 o 
  -4  -2   6      209.68      230.02     18.03 o 
  -3  -2   6        1.40       -1.88      6.30 o 
  -2  -2   6     1245.72     1276.03     35.25 o 
  -1  -2   6       88.88      104.92      8.97 o 
   0  -2   6      146.08      142.91     10.39 o 
   1  -2   6      148.68      135.28      9.72 o 
   2  -2   6      592.50      651.67     18.52 o 
   3  -2   6      113.70      106.08      9.11 o 
   4  -2   6      664.59      765.01     33.12 o 
   5  -2   6       38.49       32.14     18.15 o 
   6  -2   6        4.95       10.69     12.97 o 
   7  -2   6      123.25      137.75     26.64 o 
   8  -2   6        0.17      -14.93     16.58 o 
   9  -2   6        1.64       14.22     19.57 o 
  10  -2   6       36.51       27.50     17.92 o 
  11  -2   6       22.64       27.19     23.50 o 
 -10  -1   6        2.93       -1.34     24.83 o 
  -9  -1   6        2.70        1.18     24.52 o 
  -8  -1   6       74.14       80.94     28.84 o 
  -7  -1   6     2082.56     2048.62     87.85 o 
  -5  -1   6       98.16      105.06     20.51 o 
  -4  -1   6       96.39       57.91     18.23 o 
  -3  -1   6      185.07      175.39     23.18 o 
  -2  -1   6        0.87       -1.93      5.51 o 
  -1  -1   6       52.11       43.88      7.25 o 
   0  -1   6      180.62      173.02     10.71 o 
   1  -1   6     5214.92     5619.90    124.99 o 
   2  -1   6       68.52       69.08      7.50 o 
   3  -1   6     1502.50     1491.57     33.39 o 
   4  -1   6       17.10       20.98      9.09 o 
   5  -1   6      718.94      745.88     26.65 o 
   6  -1   6       53.66       40.50     11.33 o 
   7  -1   6       14.96        3.14     16.58 o 
   8  -1   6       90.21      111.59     22.32 o 
   9  -1   6       38.25       53.75     18.62 o 
  10  -1   6       42.13       19.57     21.06 o 
  11  -1   6        6.06        9.74     21.61 o 
 -10   0   6        5.11       14.93     26.01 o 
  -9   0   6       12.09       12.42     25.07 o 
  -8   0   6      841.76      887.19     62.24 o 
  -7   0   6       94.40       83.61     25.93 o 
  -6   0   6       52.81       32.06     20.82 o 
  -5   0   6       35.48       45.03     19.25 o 
  -4   0   6        0.04        8.25     15.24 o 
  -3   0   6      182.39      177.20     21.22 o 
  -2   0   6        0.50       -5.11      9.51 o 
  -1   0   6      262.46      238.77     12.18 o 
   0   0   6     7412.42     7668.47     60.89 o 
   1   0   6     4504.39     4721.61     48.32 o 
   2   0   6      274.20      255.84      9.50 o 
   3   0   6      307.81      295.83     11.57 o 
   4   0   6     1565.91     1676.23     46.48 o 
   5   0   6        0.34       -1.75      8.32 o 
   6   0   6       77.08       83.46     12.36 o 
   7   0   6      195.48      161.02     16.38 o 
   8   0   6      138.72      169.25     18.47 o 
   9   0   6        5.14        3.46     12.42 o 
  10   0   6      101.86       76.07     24.52 o 
  11   0   6       22.44       10.69     21.22 o 
 -10   1   6       38.36       24.67     27.42 o 
  -9   1   6        0.38        4.16     24.20 o 
  -8   1   6       73.29       68.60     22.87 o 
  -7   1   6       83.44       94.02     16.91 o 
  -6   1   6       11.68       -8.72     17.76 o 
  -5   1   6      482.98      499.15     37.40 o 
  -4   1   6      104.96      102.71     21.69 o 
  -3   1   6      125.73      106.48     19.49 o 
  -2   1   6      528.79      523.83     31.28 o 
  -1   1   6     1834.84     1718.60     64.95 o 
   0   1   6     1030.87      987.22     27.80 o 
   1   1   6      205.10      210.92      8.59 o 
   2   1   6      189.72      186.86      8.51 o 
   3   1   6     3221.18     3220.58     97.81 o 
   4   1   6       23.22       12.97      8.27 o 
   5   1   6      382.16      377.29     19.74 o 
   6   1   6      222.97      238.81     17.40 o 
   7   1   6      184.74      173.94     15.99 o 
   8   1   6       19.08        9.08     10.75 o 
   9   1   6        0.72        2.04     11.67 o 
  10   1   6       16.55       34.81     19.49 o 
  11   1   6       49.07       24.44     19.65 o 
 -10   2   6       74.91       74.50     31.12 o 
  -9   2   6        0.33       -2.51     23.97 o 
  -8   2   6       21.93       11.15     12.91 o 
  -7   2   6       18.48       13.48     14.06 o 
  -6   2   6        7.18       15.17     14.77 o 
  -5   2   6      383.36      388.59     33.00 o 
  -4   2   6      127.93      108.60     19.41 o 
  -3   2   6      201.17      216.26     24.83 o 
  -2   2   6     1397.83     1358.91     50.21 o 
  -1   2   6        1.68       -6.05     11.79 o 
   0   2   6      383.38      385.36     18.09 o 
   1   2   6      927.18      932.49     21.97 o 
   2   2   6     2324.87     2124.30     70.49 o 
   3   2   6     2381.88     2385.64    107.26 o 
   4   2   6     5529.95     5745.61     71.29 o 
   5   2   6       11.54        2.45      8.20 o 
   6   2   6      217.82      190.83     15.42 o 
   7   2   6      290.97      303.47     20.31 o 
   8   2   6       25.48       36.57     12.24 o 
   9   2   6       66.39       62.05     14.04 o 
  10   2   6      214.48      220.64     38.47 o 
  11   2   6      163.79      187.89     29.15 o 
  -9   3   6       11.30       23.74     17.94 o 
  -8   3   6       35.61       36.42     17.28 o 
  -7   3   6       53.23       49.94     16.74 o 
  -6   3   6      203.72      218.67     20.94 o 
  -5   3   6       16.11       -6.52     15.40 o 
  -4   3   6        2.79       -7.31     14.54 o 
  -3   3   6     4443.01     4791.99    101.06 o 
  -2   3   6       16.65       18.94     10.22 o 
  -1   3   6       34.42       36.93     13.91 o 
   0   3   6      730.73      720.67     35.36 o 
   1   3   6     6258.70     6114.85     57.57 o 
   2   3   6     3467.28     3240.65     50.50 o 
   3   3   6      985.32      966.04     44.63 o 
   4   3   6       17.11        6.36      8.36 o 
   5   3   6      193.97      214.97     15.56 o 
   6   3   6       15.73        7.60      8.64 o 
   7   3   6       32.43       41.06     10.91 o 
   8   3   6       24.72       36.90     12.24 o 
   9   3   6       31.82       26.11     11.97 o 
  10   3   6      172.56      169.74     19.91 o 
  11   3   6       22.31       24.05     23.65 o 
  12   3   6       44.94       32.06     26.32 o 
  -9   4   6       13.41        9.31     18.31 o 
  -8   4   6       34.26       14.93     21.77 o 
  -7   4   6       16.84        8.78     14.93 o 
  -6   4   6       11.95       10.48     11.91 o 
  -5   4   6       20.66        3.06     16.03 o 
  -4   4   6      175.09      150.01     23.50 o 
  -3   4   6      306.88      357.47     30.02 o 
  -2   4   6       16.99       11.63     13.12 o 
  -1   4   6      220.49      233.31     21.06 o 
   0   4   6      359.87      330.46     17.35 o 
   1   4   6       41.39       29.62      7.96 o 
   2   4   6       41.67       30.85      9.04 o 
   3   4   6       11.16       11.89      3.62 o 
   4   4   6      733.71      684.45     25.40 o 
   5   4   6      105.92      111.84     12.22 o 
   6   4   6     1498.29     1611.98     60.47 o 
   7   4   6      262.10      219.38     18.07 o 
   8   4   6     1009.72     1010.99     36.48 o 
   9   4   6        7.81       10.26     10.83 o 
  10   4   6        4.10       -8.49     19.65 o 
  11   4   6       10.47       22.71     23.81 o 
  12   4   6       68.07       32.77     26.32 o 
  -9   5   6       18.93       20.35     29.23 o 
  -8   5   6        3.66       18.15     16.34 o 
  -7   5   6       32.78       48.40     17.24 o 
  -6   5   6       42.68       36.67     15.57 o 
  -5   5   6      334.18      294.12     23.89 o 
  -4   5   6       58.90       62.32     18.94 o 
  -3   5   6      292.31      275.74     27.90 o 
  -2   5   6       59.81       74.02     14.38 o 
  -1   5   6      174.55       83.61     14.46 o 
   0   5   6      736.10      747.58     25.67 o 
   1   5   6        3.92       -5.50      7.86 o 
   2   5   6        0.28       -1.10      7.47 o 
   3   5   6      462.73      497.55     16.36 o 
   4   5   6      901.86      967.01     32.04 o 
   5   5   6      656.96      620.55     25.40 o 
   6   5   6      184.81      195.01     26.25 o 
   7   5   6       98.01       70.40     11.57 o 
   8   5   6       19.32       20.08     11.87 o 
   9   5   6        4.32       -7.03     11.54 o 
  10   5   6        1.83       -4.40     20.27 o 
  11   5   6      140.71      136.18     28.84 o 
  12   5   6        1.07       11.94     19.10 o 
  -8   6   6       11.93       48.96     29.00 o 
  -7   6   6       11.96        9.18     11.91 o 
  -6   6   6      204.21      214.55     26.60 o 
  -5   6   6      165.58      181.87     19.41 o 
  -4   6   6       54.54       65.69     16.34 o 
  -3   6   6      169.90      182.39     22.32 o 
  -2   6   6      567.74      486.73     31.43 o 
  -1   6   6      232.21      231.11     21.85 o 
   0   6   6      181.48      161.21     13.67 o 
   1   6   6      325.84      324.54     25.70 o 
   2   6   6        4.41        1.57     10.84 o 
   3   6   6      704.19      647.67     35.99 o 
   4   6   6       13.04       10.92      9.17 o 
   5   6   6     1810.39     1854.58     30.44 o 
   6   6   6      494.58      510.54     21.50 o 
   7   6   6        5.68        0.35      9.19 o 
   8   6   6       17.42       12.83     10.80 o 
   9   6   6      128.43      122.90     26.25 o 
  10   6   6       85.60       63.34     25.46 o 
  11   6   6      122.17      105.46     27.42 o 
  12   6   6        3.30       12.49     19.25 o 
  -8   7   6       38.20       56.66     34.26 o 
  -7   7   6       21.02       29.78     27.82 o 
  -6   7   6       20.48       23.82     13.52 o 
  -5   7   6        0.97       -7.55     11.29 o 
  -4   7   6       93.34       95.92     17.27 o 
  -3   7   6     2080.13     2151.80     71.67 o 
  -2   7   6       81.98       34.89     15.48 o 
  -1   7   6       54.16       51.79     15.48 o 
   0   7   6      408.25      386.62     20.92 o 
   1   7   6     7761.63     8612.78    136.73 o 
   2   7   6      194.81      229.54     23.02 o 
   3   7   6     1502.24     1571.79     58.70 o 
   4   7   6      379.62      397.98     33.00 o 
   5   7   6      916.45      964.19     23.68 o 
   6   7   6      184.94      181.88     13.38 o 
   7   7   6       20.16       25.14      9.70 o 
   8   7   6      167.47      174.06     29.15 o 
   9   7   6       20.22       87.93     27.11 o 
  10   7   6      328.01      318.41     39.92 o 
  11   7   6       42.15       56.50     27.82 o 
  12   7   6        9.51        1.41     18.62 o 
  -7   8   6        4.50       23.34     29.15 o 
  -6   8   6        1.27        2.28     27.35 o 
  -5   8   6       86.20       62.55     25.15 o 
  -4   8   6       18.61       29.80     13.51 o 
  -3   8   6       14.81        9.59     11.94 o 
  -2   8   6      124.12      112.29     20.35 o 
  -1   8   6      378.80      426.31     31.51 o 
   0   8   6       30.72       33.38     10.00 o 
   2   8   6      394.28      396.37     30.57 o 
   3   8   6      406.08      359.43     30.96 o 
   4   8   6      367.71      337.84     18.87 o 
   5   8   6        0.18        1.65      8.09 o 
   6   8   6      733.75      757.66     30.69 o 
   7   8   6      440.45      511.65     42.83 o 
   8   8   6      191.49      204.16     31.90 o 
   9   8   6       10.40        3.14     21.06 o 
  10   8   6        1.27       -8.57     16.03 o 
  11   8   6        0.01      -10.29     16.27 o 
  12   8   6       45.95       43.61     28.45 o 
  -7   9   6        4.41      -18.70     19.33 o 
  -6   9   6        0.24        5.19     19.88 o 
  -5   9   6        9.59       11.32     22.32 o 
  -4   9   6        0.62       -0.39     19.17 o 
  -3   9   6        4.18        2.54     11.79 o 
  -2   9   6       20.56       19.25     18.15 o 
  -1   9   6       51.40       27.74     15.87 o 
   0   9   6       26.44       23.47     11.79 o 
   1   9   6      559.07      562.41     35.91 o 
   2   9   6        0.68       12.10     12.73 o 
   3   9   6      213.23      209.26     25.62 o 
   4   9   6      867.25      892.66     32.07 o 
   5   9   6      321.33      353.06     21.62 o 
   6   9   6      283.08      310.50     40.94 o 
   7   9   6      357.08      372.16     40.39 o 
   8   9   6       87.63       81.72     23.89 o 
   9   9   6        2.31       -1.10     16.66 o 
  10   9   6       70.76       33.48     20.82 o 
  11   9   6        1.78        3.85     18.94 o 
  12   9   6        5.79       -0.94     26.01 o 
  -6  10   6       94.66      127.30     42.20 o 
  -5  10   6        7.79       15.24     23.34 o 
  -4  10   6       45.77       47.23     33.16 o 
  -3  10   6       11.25       22.95     28.68 o 
  -2  10   6     1250.61     1252.67     79.52 o 
  -1  10   6       75.86       57.10     14.06 o 
   0  10   6       16.24       26.15     10.25 o 
   1  10   6      423.45      421.98     30.25 o 
   2  10   6       46.02       83.93     18.86 o 
   3  10   6        0.05       -2.28     13.83 o 
   4  10   6       44.02       41.60     11.18 o 
   5  10   6       35.37       31.56     11.58 o 
   6  10   6      858.65      901.06     35.74 o 
   7  10   6      132.49      128.87     26.09 o 
   8  10   6       38.25       44.24     24.44 o 
   9  10   6      194.04      228.83     36.62 o 
  10  10   6       86.27       44.01     29.94 o 
  11  10   6       41.81       20.75     21.14 o 
  12  10   6        1.56      -14.85     25.30 o 
  -5  11   6        3.97       12.10     26.95 o 
  -4  11   6       45.86        7.23     32.38 o 
  -3  11   6      671.69      754.93     69.31 o 
  -2  11   6       17.62       23.02     28.53 o 
  -1  11   6       42.39        5.97     26.01 o 
   0  11   6       30.18        7.04     11.20 o 
   1  11   6      223.59      289.10     24.12 o 
   2  11   6       52.64       51.63     17.68 o 
   3  11   6       72.42       62.55     19.88 o 
   4  11   6       47.61       49.97     13.41 o 
   5  11   6      241.91      231.27     21.42 o 
   6  11   6      452.34      482.74     28.66 o 
   7  11   6        2.61       16.34     16.97 o 
   8  11   6       61.84       99.33     29.55 o 
   9  11   6      113.30      134.53     29.63 o 
  10  11   6       14.53        7.23     21.14 o 
  11  11   6        0.23       19.49     30.10 o 
  -4  12   6       31.81       49.03     37.09 o 
  -3  12   6       21.57       45.58     33.71 o 
  -2  12   6        0.49      -20.12     27.58 o 
  -1  12   6      111.46      144.12     38.19 o 
   0  12   6      137.17      150.09     36.30 o 
   1  12   6       37.48       14.38     25.22 o 
   2  12   6       28.45        5.34     14.30 o 
   3  12   6      112.71       97.83     21.69 o 
   4  12   6        0.03       -5.70     11.81 o 
   5  12   6      104.18       87.52     16.20 o 
   6  12   6       36.95       39.56     12.72 o 
   7  12   6       40.48       29.00     24.36 o 
   8  12   6      136.33      102.00     30.80 o 
   9  12   6       30.96       43.38     27.82 o 
  10  12   6        8.48        6.44     26.25 o 
  11  12   6        4.81       22.24     30.33 o 
  -3  13   6       26.24       60.82     38.66 o 
  -2  13   6        5.07      -12.89     20.98 o 
  -1  13   6       63.26       40.00     34.18 o 
   0  13   6       10.42       15.01     26.48 o 
   1  13   6       79.99       72.92     30.96 o 
   2  13   6       42.64       48.88     26.72 o 
   3  13   6      713.33      705.74     29.98 o 
   4  13   6      230.66      211.73     22.14 o 
   5  13   6       61.05       82.36     16.50 o 
   6  13   6      136.93      159.35     21.51 o 
   7  13   6      691.11      772.54     63.49 o 
   8  13   6       38.78       44.40     27.90 o 
   9  13   6        7.90       18.39     20.75 o 
  10  13   6        1.63      -13.12     26.25 o 
  -2  14   6        2.68       24.91     38.27 o 
  -1  14   6        7.71        1.26     29.08 o 
   0  14   6       14.66        4.64     20.67 o 
   1  14   6        2.04        7.31     21.22 o 
   2  14   6      323.16      288.39     43.85 o 
   3  14   6        2.65       67.19     27.19 o 
   4  14   6        1.46        2.67     19.49 o 
   5  14   6       45.38       38.92     16.21 o 
   6  14   6      129.54      126.99     19.77 o 
   7  14   6        4.76       -3.69     22.79 o 
   8  14   6        3.48      -19.96     25.46 o 
   9  14   6        0.06       11.24     20.51 o 
  10  14   6       72.55      144.28     37.40 o 
  -1  15   6        0.40       39.13     29.23 o 
   0  15   6        0.74        9.59     25.30 o 
   1  15   6        2.57       19.72     29.00 o 
   3  15   6        1.02        7.78     17.21 o 
   4  15   6        3.11        5.11     21.61 o 
   5  15   6        1.62        1.81     20.51 o 
   6  15   6       53.82       51.18     33.04 o 
   7  15   6        5.84       -7.62     20.20 o 
   8  15   6       19.08       17.05     20.51 o 
   9  15   6        0.73        0.31     27.98 o 
   3  16   6       26.98       43.77     28.05 o 
   4  16   6        4.18       20.43     24.75 o 
   5  16   6        0.49       11.16     23.10 o 
   6  16   6       13.69       23.97     23.89 o 
  -5 -11   7        0.33       10.37     26.87 o 
  -4 -11   7       16.33       30.18     24.60 o 
  -3 -11   7       31.25       18.62     24.52 o 
  -2 -11   7        1.85        1.10     15.95 o 
  -1 -11   7       51.30       27.58     18.39 o 
   0 -11   7        5.51      -15.40     19.02 o 
   1 -11   7        6.44        1.10     20.35 o 
  -6 -10   7      138.81      142.00     33.32 o 
  -5 -10   7        4.10       15.40     19.25 o 
  -4 -10   7        2.70        9.74     23.81 o 
  -3 -10   7        1.62        0.24     16.42 o 
  -2 -10   7      463.20      484.38     47.46 o 
  -1 -10   7       25.21        9.67     21.53 o 
   0 -10   7        4.88        5.42     18.70 o 
   1 -10   7        2.76       -6.35     12.51 o 
   2 -10   7       21.76       25.67     19.53 o 
   3 -10   7       21.80        4.37     14.69 o 
  -7  -9   7        2.38       -4.03     17.72 o 
  -6  -9   7        4.37      -13.83     22.55 o 
  -5  -9   7        1.54        7.94     17.76 o 
  -4  -9   7        0.11      -13.75     22.40 o 
  -3  -9   7        7.06       -2.83     19.57 o 
  -2  -9   7        3.42       -1.73     18.31 o 
  -1  -9   7        0.05        5.58     14.07 o 
   0  -9   7        0.00       -7.39     17.37 o 
   1  -9   7       23.67       23.55     15.95 o 
   2  -9   7       14.91       22.17     13.81 o 
   3  -9   7       20.18        9.64     13.98 o 
   4  -9   7       14.33       14.39     15.52 o 
   5  -9   7        5.91      -11.08     15.48 o 
  -8  -8   7       24.85        8.19     18.94 o 
  -7  -8   7       20.60       23.50     17.95 o 
  -6  -8   7      100.45      111.40     19.99 o 
  -5  -8   7       26.97       32.26     16.47 o 
  -4  -8   7        2.92       12.42     21.92 o 
  -3  -8   7       23.68       32.14     20.90 o 
  -2  -8   7       46.77       47.38     21.85 o 
  -1  -8   7       38.81       14.07     14.77 o 
   0  -8   7       17.74       15.04     10.64 o 
   1  -8   7       48.73       43.41     12.17 o 
   2  -8   7        1.23       -1.07     11.75 o 
   3  -8   7        2.12        2.56     10.64 o 
   4  -8   7       12.18        2.00     13.86 o 
   5  -8   7      136.32       98.62     25.07 o 
   6  -8   7        0.39        4.95     16.42 o 
  -8  -7   7       51.68       42.13     17.11 o 
  -7  -7   7        0.24       -1.84     15.35 o 
  -6  -7   7      122.10      119.28     18.27 o 
  -5  -7   7      490.36      473.85     31.41 o 
  -4  -7   7       47.47       26.93     13.56 o 
  -3  -7   7        4.27        2.26     11.31 o 
  -2  -7   7       25.80       27.35     19.65 o 
  -1  -7   7        0.03       -4.46     12.02 o 
   0  -7   7       76.94       62.78     23.22 o 
   1  -7   7        4.04       -3.76     11.00 o 
   2  -7   7        2.04       -4.00      7.95 o 
   3  -7   7      258.83      203.43     49.27 o 
   4  -7   7        6.08        4.24     19.96 o 
   5  -7   7        2.02      -11.55     13.04 o 
   6  -7   7        2.70       16.42     17.13 o 
   7  -7   7       76.39       77.64     27.03 o 
  -9  -6   7        4.69       14.77     28.29 o 
  -8  -6   7        7.75        5.82     18.62 o 
  -7  -6   7        9.97        4.55     12.72 o 
  -6  -6   7      100.91      101.33     18.08 o 
  -5  -6   7       29.95       24.96     15.25 o 
  -4  -6   7       40.51       49.47     15.44 o 
  -3  -6   7      100.84       95.42     15.25 o 
  -2  -6   7        0.04       -4.43      7.07 o 
  -1  -6   7        0.50        6.17      9.72 o 
   0  -6   7       51.24       38.37     12.27 o 
   1  -6   7      185.93      211.68     36.70 o 
   2  -6   7        2.67        7.06     11.18 o 
   3  -6   7      312.62      282.29     22.49 o 
   4  -6   7       52.21       19.96     15.32 o 
   5  -6   7       41.00       48.33     23.02 o 
   6  -6   7        0.11       -1.73     13.75 o 
   7  -6   7       11.65        8.64     19.72 o 
   8  -6   7        2.34       13.12     20.12 o 
  -9  -5   7        2.48       -5.50     19.57 o 
  -8  -5   7       31.60       20.12     19.96 o 
  -7  -5   7       17.36        4.87     15.95 o 
  -6  -5   7        0.32        3.65     14.31 o 
  -5  -5   7      189.06      232.22     23.02 o 
  -4  -5   7       12.81       19.27     12.61 o 
  -3  -5   7      185.94      214.54     18.97 o 
  -2  -5   7      183.72      215.42     15.69 o 
  -1  -5   7        2.65       -4.92      6.62 o 
   0  -5   7       49.79       52.73      8.82 o 
   1  -5   7       21.85       24.75     11.33 o 
   2  -5   7        4.82        1.48      8.46 o 
   3  -5   7      116.53      104.66     14.53 o 
   4  -5   7       21.38        6.37     13.28 o 
   5  -5   7        0.87       26.32     15.87 o 
   6  -5   7      102.39       71.75     24.67 o 
   7  -5   7        2.28        5.82     14.54 o 
   8  -5   7        8.94       15.40     16.34 o 
   9  -5   7        4.06        6.68     15.72 o 
  -9  -4   7        3.26       -0.55     24.52 o 
  -8  -4   7       48.90       48.33     27.03 o 
  -7  -4   7       90.07       80.00     24.36 o 
  -6  -4   7        0.09       -7.09      9.61 o 
  -5  -4   7      389.39      377.30     26.39 o 
  -4  -4   7      221.28      187.83     17.81 o 
  -3  -4   7      111.86      129.62     12.07 o 
  -2  -4   7        0.76       -8.85      7.05 o 
  -1  -4   7       16.11        3.53      8.10 o 
   0  -4   7      295.98      323.35     16.03 o 
   1  -4   7       16.62       15.67      8.26 o 
   2  -4   7      179.34      169.18     16.21 o 
   3  -4   7        0.73        0.49      8.67 o 
   4  -4   7       33.91       29.00     19.25 o 
   5  -4   7      237.02      197.87     27.74 o 
   6  -4   7       33.16       33.79     20.51 o 
   7  -4   7       18.74       -4.79     18.23 o 
   8  -4   7       20.62        6.29     19.57 o 
   9  -4   7        8.30        9.19     22.32 o 
 -10  -3   7        0.87       32.85     24.52 o 
  -9  -3   7       58.85       61.53     30.25 o 
  -8  -3   7       30.99       37.33     22.00 o 
  -7  -3   7       26.13       -3.93     21.92 o 
  -6  -3   7        0.42       17.84     20.12 o 
  -5  -3   7        0.78       -8.65      9.17 o 
  -4  -3   7        0.98       -6.01     10.74 o 
  -3  -3   7       64.79       75.98      9.85 o 
  -2  -3   7      779.83      820.81     24.13 o 
  -1  -3   7      485.05      582.43     20.97 o 
   0  -3   7       59.11       40.30      8.34 o 
   1  -3   7      154.41      188.72     15.94 o 
   2  -3   7      611.68      633.54     31.80 o 
   3  -3   7      306.41      256.56     15.02 o 
   4  -3   7       49.90       48.56     19.72 o 
   5  -3   7       27.02       20.12     14.38 o 
   6  -3   7      239.44      230.79     30.33 o 
   7  -3   7       25.58       31.90     16.27 o 
   8  -3   7       56.66       24.60     20.59 o 
   9  -3   7        2.88        0.94     19.10 o 
  10  -3   7        2.10       -9.04     20.82 o 
 -10  -2   7       31.37       45.58     30.88 o 
  -9  -2   7        0.49       -5.34     24.91 o 
  -8  -2   7       12.94       15.24     19.10 o 
  -7  -2   7       43.93       35.36     18.86 o 
  -6  -2   7       51.94       35.20     16.90 o 
  -5  -2   7        5.30      -12.81     16.50 o 
  -4  -2   7       47.42       44.90     10.97 o 
  -3  -2   7       45.89       46.43     11.85 o 
  -2  -2   7     3048.78     3325.44     47.35 o 
  -1  -2   7       16.06       18.02      9.29 o 
   0  -2   7       20.39       24.75      7.50 o 
   1  -2   7       93.11       97.28      9.52 o 
   2  -2   7        1.61       -1.00      6.77 o 
   3  -2   7      628.91      639.45     16.48 o 
   4  -2   7      874.44      898.50     22.38 o 
   5  -2   7       87.92       62.87     17.60 o 
   6  -2   7       12.26        6.99     12.73 o 
   7  -2   7      236.08      244.07     32.85 o 
   8  -2   7       24.17       26.72     20.27 o 
   9  -2   7        1.10        2.59     19.88 o 
  10  -2   7        1.99       -8.25     19.80 o 
 -10  -1   7        0.93       -7.54     18.00 o 
  -9  -1   7        5.84       11.24     19.25 o 
  -8  -1   7       37.20        9.90     18.55 o 
  -7  -1   7     1013.71      951.54     63.18 o 
  -6  -1   7        0.06      -21.92     18.55 o 
  -5  -1   7       26.00       21.37     19.33 o 
  -4  -1   7      544.57      508.42     38.43 o 
  -3  -1   7      419.50      486.11     36.54 o 
  -2  -1   7       95.62       91.88      9.30 o 
  -1  -1   7      521.40      508.65     18.88 o 
   0  -1   7       51.84       48.64      8.80 o 
   1  -1   7     2890.95     3352.51     75.73 o 
   2  -1   7        2.54       -2.10      6.21 o 
   3  -1   7      739.44      739.17     21.29 o 
   4  -1   7       38.77       54.76     15.21 o 
   5  -1   7      709.43      723.49     47.58 o 
   6  -1   7      238.68      292.09     32.53 o 
   7  -1   7       23.46        6.29     17.05 o 
   8  -1   7       31.44       28.21     18.86 o 
   9  -1   7      139.10      131.47     24.44 o 
  10  -1   7       27.08       48.72     21.85 o 
  11  -1   7       29.52       15.24     20.51 o 
 -10   0   7        2.07       -0.31     21.22 o 
  -9   0   7        2.67       17.92     26.72 o 
  -8   0   7      796.89      877.29     64.67 o 
  -7   0   7      317.97      300.57     36.54 o 
  -6   0   7      248.44      260.81     32.69 o 
  -4   0   7        9.68        3.38     11.32 o 
  -3   0   7       31.01       15.56     12.42 o 
  -2   0   7       26.15       18.15     11.63 o 
  -1   0   7      514.06      486.31     17.42 o 
   0   0   7       93.26      100.29      9.53 o 
   1   0   7     7519.60     8157.50     66.04 o 
   2   0   7       41.09       37.39      6.40 o 
   3   0   7       57.84       57.41      8.62 o 
   4   0   7       23.95       22.43      8.07 o 
   5   0   7       76.25       87.74     11.74 o 
   6   0   7      262.06      253.98     19.17 o 
   7   0   7      455.10      452.93     25.74 o 
   8   0   7       56.67       38.82     15.48 o 
   9   0   7       78.04       82.90     23.81 o 
  10   0   7        1.33      -18.39     16.97 o 
  11   0   7        0.02       -9.04     19.25 o 
  -9   1   7       54.09       61.14     29.78 o 
  -8   1   7        0.44        9.98     17.37 o 
  -7   1   7      120.49      107.19     28.45 o 
  -6   1   7       22.09       31.98     17.45 o 
  -5   1   7        1.91       -2.28     17.84 o 
  -4   1   7        5.56       15.79     17.68 o 
  -3   1   7      293.76      321.32     29.39 o 
  -2   1   7       17.19       11.71     11.08 o 
  -1   1   7     9196.33     9278.59    138.11 o 
   0   1   7        9.01       10.31      7.19 o 
   1   1   7       87.93       63.42     10.47 o 
   2   1   7     1001.01     1062.95     24.42 o 
   3   1   7     3440.04     3455.43    124.42 o 
   4   1   7      250.96      253.84     11.08 o 
   5   1   7      701.53      690.00     26.93 o 
   6   1   7      111.93      103.70     16.58 o 
   7   1   7      171.63      212.26     18.10 o 
   8   1   7       10.17       25.76     11.19 o 
   9   1   7       40.42       44.95     16.11 o 
  10   1   7        2.37        4.01     17.37 o 
  11   1   7      160.86      133.59     28.37 o 
  -9   2   7        1.68        3.06     18.94 o 
  -8   2   7        3.23        8.04     12.91 o 
  -7   2   7        1.98        6.60     12.45 o 
  -6   2   7      621.99      687.67     50.53 o 
  -5   2   7        1.11        6.21     18.47 o 
  -4   2   7       89.84       82.67     18.86 o 
  -3   2   7      585.69      602.80     38.03 o 
  -2   2   7      950.09      882.31     43.30 o 
  -1   2   7      122.32      125.81     16.97 o 
   0   2   7      123.38      107.05     19.29 o 
   1   2   7       88.57       98.18      9.19 o 
   2   2   7     3614.81     3511.16     52.67 o 
   3   2   7      835.92      918.74     30.05 o 
   4   2   7     1905.74     1944.72     42.51 o 
   5   2   7      178.86      147.32     13.70 o 
   6   2   7      253.06      263.00     22.28 o 
   7   2   7        8.53        0.36      7.99 o 
   8   2   7       42.65       59.32     13.41 o 
   9   2   7       75.51       61.20     14.44 o 
  10   2   7       57.90       61.38     15.51 o 
  11   2   7       82.31      101.45     24.36 o 
  -9   3   7        0.73        3.06     26.25 o 
  -8   3   7       18.88       22.97     15.48 o 
  -7   3   7       80.43       76.14     16.77 o 
  -6   3   7      279.31      313.70     34.26 o 
  -5   3   7       98.91       91.55     19.80 o 
  -4   3   7        4.34       10.84     12.89 o 
  -3   3   7     4320.23     4627.20    104.91 o 
  -2   3   7        0.82       -5.26      9.27 o 
  -1   3   7      190.67      174.22     19.96 o 
   0   3   7        3.15       -7.07     12.26 o 
   1   3   7      725.58      730.14     21.53 o 
   2   3   7     6719.81     6697.15     78.86 o 
   3   3   7      105.92       86.83     11.19 o 
   4   3   7      106.17      124.02     25.30 o 
   5   3   7        2.19        4.40      8.83 o 
   6   3   7        9.49       -3.27      6.72 o 
   7   3   7        5.66       -0.33      8.07 o 
   8   3   7      657.72      658.11     39.68 o 
   9   3   7        2.97      -13.17      8.78 o 
  10   3   7      241.54      305.97     25.54 o 
  11   3   7        0.21        3.30     23.34 o 
  -9   4   7        2.77       10.95     15.34 o 
  -8   4   7      565.94      651.89     48.17 o 
  -7   4   7       14.76       17.29     15.34 o 
  -6   4   7        5.36        5.26     18.86 o 
  -5   4   7        0.57        1.18     18.15 o 
  -4   4   7       18.10        5.66     16.42 o 
  -3   4   7      174.56      189.46     26.09 o 
  -2   4   7        2.44        0.39     10.53 o 
  -1   4   7      170.47      176.34     21.53 o 
   0   4   7     3481.14     3476.69     83.30 o 
   1   4   7       20.40       11.74      8.69 o 
   2   4   7      514.69      458.89     21.00 o 
   3   4   7       12.43        9.80      7.48 o 
   4   4   7       90.55      107.31     13.11 o 
   5   4   7      144.09      140.66     16.50 o 
   6   4   7      952.87      947.92     34.69 o 
   7   4   7      161.07      187.20     16.83 o 
   8   4   7      164.00      155.60     17.33 o 
   9   4   7       63.71       73.06     14.76 o 
  10   4   7        0.36       -8.77     12.61 o 
  11   4   7        5.65       12.02     24.52 o 
  12   4   7      277.79      377.98     49.98 o 
  -8   5   7       11.53       -7.56     16.70 o 
  -7   5   7       51.10       43.30     17.81 o 
  -6   5   7      123.87      131.84     25.66 o 
  -5   5   7       97.82       68.05     23.50 o 
  -4   5   7        1.82      -20.35     14.85 o 
  -3   5   7      467.13      467.25     36.46 o 
  -2   5   7      227.46      223.80     24.99 o 
  -1   5   7      129.19      125.73     19.57 o 
   0   5   7      636.93      556.44     34.89 o 
   1   5   7       29.31       21.58      8.27 o 
   2   5   7        3.96        1.02      8.09 o 
   3   5   7     2139.58     2076.19     77.28 o 
   4   5   7       38.14       18.11      4.52 o 
   5   5   7     1034.16     1055.49     45.11 o 
   6   5   7        7.19        3.33      8.65 o 
   7   5   7        7.57        8.22     10.23 o 
   8   5   7      546.57      559.90     37.60 o 
   9   5   7       23.96       36.83     14.01 o 
  10   5   7        4.68        5.11     16.11 o 
  11   5   7       52.97       32.61     26.56 o 
  12   5   7       96.85      113.08     34.34 o 
  -8   6   7        0.26        2.70     17.40 o 
  -7   6   7        9.46       16.52     14.78 o 
  -6   6   7      290.22      305.92     27.86 o 
  -5   6   7      188.49      237.16     32.61 o 
  -4   6   7      113.75      143.18     25.46 o 
  -3   6   7      142.19      128.40     23.89 o 
  -2   6   7     1585.45     1494.94     57.84 o 
  -1   6   7      483.66      459.78     32.69 o 
   0   6   7       17.40       13.98      7.89 o 
   1   6   7      341.23      342.02     19.56 o 
   2   6   7       30.04       32.77     11.47 o 
   3   6   7     3192.93     3048.97     79.52 o 
   4   6   7       11.49       11.68      5.46 o 
   5   6   7     1468.37     1521.57     41.43 o 
   6   6   7       17.26        9.86      9.05 o 
   7   6   7       24.01       13.20     10.58 o 
   8   6   7      122.78      135.53     16.83 o 
   9   6   7      120.08      157.08     31.51 o 
  10   6   7       95.64       87.23     25.07 o 
  11   6   7       39.83       18.78     19.49 o 
  12   6   7       11.30       25.38     28.45 o 
  -8   7   7        6.87       19.41     27.90 o 
  -7   7   7      136.63       87.54     34.58 o 
  -6   7   7        0.57       -4.01     14.59 o 
  -5   7   7        7.28       -0.62     26.13 o 
  -4   7   7      107.58       81.49     22.40 o 
  -3   7   7      174.09      190.40     24.67 o 
  -2   7   7       14.31       17.21     15.09 o 
  -1   7   7        5.99        3.22     13.59 o 
   0   7   7       90.57       83.80     11.76 o 
   1   7   7       26.82       30.70      9.14 o 
   2   7   7        6.54        6.21      9.59 o 
   3   7   7      848.70      756.43     41.88 o 
   4   7   7      462.94      435.10     18.68 o 
   5   7   7       84.00       82.57      8.79 o 
   6   7   7       15.48       22.10     10.96 o 
   7   7   7        0.36       -3.13      8.61 o 
   8   7   7      831.12      833.21     44.71 o 
   9   7   7       74.04       90.53     23.81 o 
  10   7   7       27.13       17.45     24.60 o 
  11   7   7        5.80       24.44     21.06 o 
  12   7   7        0.39      -10.06     26.40 o 
  -7   8   7        4.74      -27.98     27.11 o 
  -6   8   7       15.10       25.22     27.98 o 
  -5   8   7       11.92       30.39     17.10 o 
  -4   8   7      558.53      495.61     31.83 o 
  -3   8   7        0.46       -1.65     12.18 o 
  -2   8   7        0.04      -17.52     14.14 o 
  -1   8   7      271.04      308.90     29.39 o 
   0   8   7       18.26       15.21      8.44 o 
   1   8   7       31.72       27.05      9.45 o 
   2   8   7        9.14       11.32     10.53 o 
   3   8   7      273.01      247.14     25.07 o 
   4   8   7      107.68      118.13     12.72 o 
   5   8   7        1.77        3.32      7.64 o 
   6   8   7      771.06      804.47     70.06 o 
   7   8   7       46.46       55.09     18.00 o 
   8   8   7       26.02       11.47     16.34 o 
   9   8   7       45.89       55.48     25.93 o 
  10   8   7        3.92       -0.31     16.66 o 
  11   8   7       22.36       31.28     28.21 o 
  12   8   7      107.14      127.70     33.40 o 
  -6   9   7       44.96       49.19     27.03 o 
  -5   9   7        3.33        5.50     28.53 o 
  -4   9   7       20.63       10.06     27.82 o 
  -3   9   7       70.85       43.04     15.43 o 
  -2   9   7      241.57      233.54     25.85 o 
  -1   9   7      672.19      532.63     36.30 o 
   0   9   7       22.22        5.61      9.54 o 
   1   9   7        4.19       10.82      9.98 o 
   2   9   7      283.83      310.71     29.15 o 
   3   9   7      409.20      351.34     32.06 o 
   4   9   7      183.14      191.51     16.46 o 
   5   9   7       30.96       49.09     11.27 o 
   6   9   7        8.38       11.47     18.62 o 
   7   9   7      149.75      147.10     26.48 o 
   8   9   7        5.93       -5.50     14.46 o 
   9   9   7        4.61        9.43     22.95 o 
  10   9   7        5.70       19.80     24.60 o 
  11   9   7        5.29      -21.45     24.75 o 
  12   9   7       28.72       36.85     32.61 o 
  -6  10   7        7.99       11.24     31.35 o 
  -5  10   7       45.38       80.86     36.62 o 
  -4  10   7       75.69       87.30     29.63 o 
  -3  10   7      144.59      152.61     34.58 o 
  -2  10   7      991.08      977.87     51.08 o 
  -1  10   7      423.33      478.17     36.70 o 
   0  10   7      404.47      423.95     35.52 o 
   1  10   7        3.13        7.95     10.87 o 
   2  10   7      633.21      612.54     40.16 o 
   3  10   7      176.62      117.79     19.65 o 
   4  10   7       46.32       43.11     13.71 o 
   5  10   7       21.99       18.28     11.69 o 
   6  10   7      183.68      160.39     29.86 o 
   7  10   7        1.11       21.22     18.47 o 
   8  10   7       30.86       21.85     23.42 o 
   9  10   7       11.66        7.62     23.34 o 
  10  10   7      828.20      927.66     71.35 o 
  11  10   7        9.86       25.30     28.37 o 
  12  10   7        0.12        6.84     29.47 o 
  -5  11   7        1.46      -10.69     31.04 o 
  -4  11   7        0.36      -17.21     21.14 o 
  -3  11   7      264.37      216.49     45.89 o 
  -2  11   7       99.20       75.20     32.85 o 
  -1  11   7       86.01       98.31     28.37 o 
   0  11   7       54.47       27.11     17.45 o 
   1  11   7      104.46       95.90     15.36 o 
   2  11   7      196.12      173.12     24.12 o 
   3  11   7       31.09       14.54     15.79 o 
   4  11   7      173.40      179.64     18.67 o 
   5  11   7      372.46      391.56     24.29 o 
   6  11   7      169.19      168.48     31.28 o 
   7  11   7       23.01       29.70     24.36 o 
   8  11   7       76.62       37.25     20.67 o 
   9  11   7        4.31        3.30     18.31 o 
  10  11   7       79.80      119.92     30.25 o 
  11  11   7       10.30       23.02     29.94 o 
  -4  12   7        0.89      -13.28     21.61 o 
  -3  12   7       32.00       46.83     27.82 o 
  -2  12   7        0.55       12.97     31.59 o 
  -1  12   7       32.46       74.89     33.08 o 
   0  12   7       19.25       53.20     24.75 o 
   1  12   7        0.57      -11.65     10.60 o 
   2  12   7       29.79       28.68     17.05 o 
   3  12   7        9.06        5.19     16.50 o 
   4  12   7      471.34      450.93     27.93 o 
   5  12   7        7.37       11.82     19.21 o 
   6  12   7       22.67       22.71     23.50 o 
   7  12   7      101.85      133.20     31.28 o 
   8  12   7      531.78      635.02     59.56 o 
   9  12   7       29.10       84.63     31.28 o 
  10  12   7        4.12       -5.42     25.15 o 
  11  12   7       39.10       24.05     22.32 o 
  -3  13   7        5.29      -29.08     32.30 o 
  -2  13   7       17.02      -14.54     30.73 o 
  -1  13   7        7.00      -16.34     29.55 o 
   0  13   7       41.48       43.06     31.12 o 
   1  13   7      110.06      139.01     37.09 o 
   3  13   7      361.33      408.86     40.08 o 
   4  13   7       28.57       25.76     14.29 o 
   5  13   7        3.40        4.33     12.89 o 
   6  13   7        0.60        5.19     22.00 o 
   7  13   7      221.26      242.27     39.06 o 
   8  13   7        4.11      -25.54     23.57 o 
   9  13   7       13.61       -6.92     24.67 o 
  10  13   7        8.99        7.78     26.80 o 
  -2  14   7       58.80      133.20     39.06 o 
  -1  14   7        3.29       27.11     34.97 o 
   0  14   7        6.33       30.65     32.06 o 
   1  14   7        5.30       16.42     30.10 o 
   2  14   7      248.18      245.49     43.69 o 
   4  14   7      140.18      156.73     27.82 o 
   5  14   7        4.91       11.48     14.15 o 
   7  14   7      298.52      372.48     46.28 o 
   8  14   7        6.48       16.03     18.86 o 
   9  14   7        0.50      -18.15     27.42 o 
  10  14   7       18.24       -7.54     26.80 o 
   0  15   7        0.39       -8.64     32.85 o 
   1  15   7        1.89        4.40     31.67 o 
   3  15   7       14.95        0.86     17.37 o 
   4  15   7        1.79       11.94     23.26 o 
   5  15   7       23.26       -4.64     21.14 o 
   6  15   7        5.84       23.73     26.80 o 
   7  15   7       36.49       70.64     31.04 o 
   8  15   7        0.05       11.24     27.19 o 
   9  15   7       18.44       26.72     22.63 o 
   3  16   7       24.36       39.53     28.21 o 
   4  16   7        2.61        5.82     24.60 o 
   7  16   7        0.06       14.85     27.42 o 
  -5 -10   8        0.23      -17.68     23.73 o 
  -4 -10   8       17.38      -10.53     24.67 o 
  -3 -10   8       52.34       60.27     27.58 o 
  -2 -10   8      429.40      471.96     48.41 o 
  -1 -10   8        1.00       20.75     22.47 o 
   0 -10   8        1.66        2.28     20.75 o 
   1 -10   8       14.47       13.20     20.59 o 
   2 -10   8        0.22        1.07     11.45 o 
  -6  -9   8        3.57       -6.05     23.73 o 
  -5  -9   8        0.01       15.72     24.60 o 
  -4  -9   8        1.96      -13.91     21.92 o 
  -3  -9   8      226.81      249.50     36.46 o 
  -2  -9   8        1.52       17.60     22.08 o 
  -1  -9   8       23.79       33.71     17.13 o 
   0  -9   8        2.20       14.30     21.22 o 
   1  -9   8       38.68       35.72     14.72 o 
   2  -9   8        0.41       -2.54     10.72 o 
   3  -9   8        0.42       -3.20     12.10 o 
   4  -9   8        8.46       14.75     13.61 o 
  -7  -8   8       14.63        6.60     18.09 o 
  -6  -8   8       16.31        4.68     17.13 o 
  -5  -8   8       11.71       -4.24     15.79 o 
  -4  -8   8       10.48       14.62     22.95 o 
  -3  -8   8       10.48       15.79     22.47 o 
  -2  -8   8        5.81       17.45     16.27 o 
  -1  -8   8       35.18       18.00     15.87 o 
   0  -8   8      154.99      152.19     18.87 o 
   1  -8   8        7.57       -6.87     11.71 o 
   2  -8   8       76.33       74.15     16.13 o 
   3  -8   8        7.35       -1.55     12.97 o 
   4  -8   8        2.36       -0.27     11.60 o 
   5  -8   8        1.66      -21.85     19.25 o 
  -8  -7   8       18.63       23.53     17.38 o 
  -7  -7   8        1.65       -0.40     14.01 o 
  -6  -7   8       16.07       23.69     14.14 o 
  -5  -7   8       63.48       43.02     16.27 o 
  -4  -7   8        4.83        2.06     11.91 o 
  -3  -7   8        0.37       -3.85     13.59 o 
  -2  -7   8      157.12      161.56     26.72 o 
  -1  -7   8       75.83       97.04     15.79 o 
   0  -7   8       69.46       61.37     15.60 o 
   1  -7   8       10.31       -4.98     14.89 o 
   2  -7   8       13.34       25.77     13.17 o 
   3  -7   8      319.77      346.49     25.35 o 
   4  -7   8        1.40       13.38     14.46 o 
   5  -7   8       27.99       25.15     21.69 o 
   6  -7   8        7.20        7.86     20.67 o 
  -8  -6   8       17.95      -10.45     24.05 o 
  -7  -6   8        0.72       -2.28     13.21 o 
  -6  -6   8      219.48      199.13     24.24 o 
  -5  -6   8        1.11        8.84     12.14 o 
  -4  -6   8       21.52       10.28     11.16 o 
  -3  -6   8       88.24       84.43     15.15 o 
  -2  -6   8      580.84      603.62     49.43 o 
  -1  -6   8       17.28        0.64     10.15 o 
   0  -6   8       15.44       19.25     12.16 o 
   1  -6   8       82.68      114.11     16.74 o 
   2  -6   8      658.25      647.62     33.00 o 
   3  -6   8       25.81       19.79     11.10 o 
   4  -6   8        0.10        1.67     10.43 o 
   5  -6   8       10.75       10.29     15.48 o 
   6  -6   8       88.90       28.29     21.14 o 
   7  -6   8       44.01       27.35     18.00 o 
  -8  -5   8        4.03       -7.54     24.28 o 
  -7  -5   8       93.51      112.76     27.35 o 
  -6  -5   8        7.35        8.14     11.32 o 
  -5  -5   8      179.85      201.77     21.75 o 
  -4  -5   8       42.71       35.10     11.37 o 
  -3  -5   8     1023.22      978.83     38.88 o 
  -2  -5   8       68.25       80.12     12.27 o 
  -1  -5   8      143.67      165.47     14.52 o 
   0  -5   8      250.39      273.47     21.34 o 
   1  -5   8      722.66      699.85     31.91 o 
   2  -5   8       33.84       44.26     22.32 o 
   3  -5   8      420.94      436.24     26.60 o 
   4  -5   8       16.70        8.62     11.76 o 
   5  -5   8        4.25        7.47     14.07 o 
   6  -5   8        8.13        5.82     18.00 o 
   7  -5   8        0.00        0.47     18.23 o 
   8  -5   8        1.40       -0.63     13.36 o 
  -9  -4   8        2.00      -18.55     25.30 o 
  -8  -4   8        1.39       -9.90     17.45 o 
  -7  -4   8        7.80       12.57     19.72 o 
  -6  -4   8       13.54       -1.02     20.59 o 
  -5  -4   8      134.51      121.45     17.06 o 
  -4  -4   8        4.24        5.41     12.53 o 
  -3  -4   8       18.28       24.14      8.95 o 
  -2  -4   8       21.76       19.66      8.77 o 
  -1  -4   8       38.01       41.29      9.95 o 
   0  -4   8     1006.42      984.33     27.59 o 
   1  -4   8     1692.66     1810.12     47.47 o 
   2  -4   8      313.50      266.46     21.38 o 
   3  -4   8        0.04       14.00     11.26 o 
   4  -4   8      723.85      726.62     35.13 o 
   5  -4   8        0.01        0.16     12.97 o 
   6  -4   8        2.34      -23.02     15.48 o 
   7  -4   8        1.60       16.50     19.10 o 
   8  -4   8        0.38       19.57     19.10 o 
   9  -4   8        2.61        1.26     19.80 o 
  -9  -3   8        0.30       14.46     27.90 o 
  -8  -3   8        1.75       -5.89     24.60 o 
  -7  -3   8      131.79      122.74     28.45 o 
  -6  -3   8        7.39       16.58     21.37 o 
  -5  -3   8       96.86       94.69     25.38 o 
  -4  -3   8      113.56      109.88     17.06 o 
  -3  -3   8       36.74       37.96     10.18 o 
  -2  -3   8      499.26      478.25     22.52 o 
  -1  -3   8      275.98      247.61     15.01 o 
   0  -3   8      501.96      484.66     19.55 o 
   1  -3   8      261.08      256.49     14.50 o 
   2  -3   8      262.25      289.41     16.01 o 
   3  -3   8     1104.23     1170.71     37.19 o 
   4  -3   8      457.29      395.97     26.87 o 
   5  -3   8        2.83        6.13     13.83 o 
   6  -3   8      113.68      106.79     22.87 o 
   7  -3   8       13.91       26.72     20.20 o 
   8  -3   8        1.67        1.65     18.00 o 
   9  -3   8        4.89       -9.90     19.02 o 
  -9  -2   8        3.53        7.78     28.76 o 
  -8  -2   8        1.49        7.15     24.83 o 
  -7  -2   8        4.98       11.00     23.26 o 
  -6  -2   8      634.32      650.42     51.79 o 
  -5  -2   8       30.55       13.75     19.96 o 
  -4  -2   8      290.91      302.07     32.69 o 
  -3  -2   8       90.71       92.43     13.77 o 
  -2  -2   8     1446.94     1561.49     34.63 o 
  -1  -2   8       20.52       13.49      7.24 o 
   0  -2   8      131.05      135.04     12.21 o 
   1  -2   8      676.54      705.10     21.85 o 
   2  -2   8     1710.03     1835.26     34.08 o 
   3  -2   8      261.93      299.80     15.40 o 
   4  -2   8      908.80      912.05     32.13 o 
   6  -2   8       38.86       30.96     21.14 o 
   7  -2   8        3.08       -7.23     12.10 o 
   8  -2   8       24.95       16.66     14.93 o 
   9  -2   8        5.87       -7.07     18.07 o 
  10  -2   8        0.20        4.01     20.43 o 
  -9  -1   8       29.01       34.81     23.65 o 
  -8  -1   8        0.08       -0.86     22.95 o 
  -7  -1   8        2.83       22.79     23.57 o 
  -6  -1   8        2.72       -5.74     14.85 o 
  -5  -1   8       16.38       25.62     20.43 o 
  -4  -1   8      535.98      459.00     38.66 o 
  -3  -1   8      269.67      273.39     28.84 o 
  -2  -1   8      210.36      222.76     14.10 o 
  -1  -1   8      921.61      926.94     25.08 o 
   0  -1   8       16.88       15.19      7.99 o 
   1  -1   8     1779.93     1793.42     34.10 o 
   2  -1   8     1877.91     2020.74     41.36 o 
   3  -1   8      630.45      634.31     17.31 o 
   4  -1   8      231.54      235.34     11.48 o 
   5  -1   8       46.84       29.07      9.85 o 
   6  -1   8       70.27       71.75     18.62 o 
   7  -1   8       47.78       21.14     14.46 o 
   8  -1   8        4.70        0.24     12.49 o 
   9  -1   8      106.40       73.63     24.60 o 
  10  -1   8        4.97        0.71     14.77 o 
  -9   0   8        7.45       12.34     27.82 o 
  -8   0   8       67.26       25.62     20.27 o 
  -7   0   8       49.72       60.82     26.72 o 
  -6   0   8      234.33      271.66     34.81 o 
  -5   0   8       41.29       29.78     16.19 o 
  -4   0   8       57.21       28.53     19.41 o 
  -3   0   8      425.88      424.89     35.99 o 
  -2   0   8       87.17       90.21     17.92 o 
  -1   0   8      466.86      453.89     17.84 o 
   0   0   8      126.94      137.14     10.76 o 
   1   0   8     2918.10     2971.39     40.16 o 
   2   0   8       70.89       63.92      8.53 o 
   3   0   8      259.05      260.84     11.30 o 
   4   0   8        0.19        3.45      5.85 o 
   5   0   8      152.67      128.84     15.27 o 
   6   0   8        2.26       -2.70      8.67 o 
   7   0   8      659.78      718.16     48.09 o 
   8   0   8        0.69      -18.07     14.77 o 
   9   0   8        3.45       -6.92     16.82 o 
  10   0   8        0.64        7.62     14.38 o 
  -9   1   8      207.15      274.09     44.71 o 
  -8   1   8        7.68       17.84     23.42 o 
  -7   1   8        4.64       12.18     17.92 o 
  -6   1   8       11.36       -2.75     14.93 o 
  -5   1   8      124.21       72.37     24.12 o 
  -4   1   8       69.77       68.60     22.95 o 
  -3   1   8      259.25      248.16     28.76 o 
  -2   1   8       16.47       15.01     16.34 o 
  -1   1   8        0.30        5.02      7.96 o 
   0   1   8       36.13       40.97     10.38 o 
   1   1   8       39.61       28.51      6.78 o 
   2   1   8      409.81      416.94     12.87 o 
   3   1   8     3334.20     3571.59     68.18 o 
   4   1   8       56.88       54.45     11.36 o 
   5   1   8      909.88      891.90     48.05 o 
   6   1   8        7.30       12.61      9.22 o 
   7   1   8      100.57      129.75     15.43 o 
   8   1   8        0.78        2.40     12.21 o 
   9   1   8       42.18       21.06     14.85 o 
  10   1   8       39.00       42.67     21.69 o 
  11   1   8       92.57      123.92     27.90 o 
  -9   2   8        4.09      -12.89     25.22 o 
  -8   2   8      106.86      129.90     31.98 o 
  -7   2   8       10.77       13.36     22.08 o 
  -6   2   8        6.08      -11.94     18.55 o 
  -5   2   8        2.26       -8.72     18.39 o 
  -4   2   8       48.58       54.46     21.92 o 
  -3   2   8       79.82       65.85     20.98 o 
  -2   2   8       41.93       60.27     19.33 o 
  -1   2   8       25.32       33.32     15.32 o 
   0   2   8      108.30       93.77     12.52 o 
   1   2   8       77.11       71.27     11.58 o 
   2   2   8       38.77       58.70      8.81 o 
   3   2   8      503.74      384.13     41.88 o 
   4   2   8      728.83      751.15     54.10 o 
   5   2   8      611.41      591.21     26.11 o 
   6   2   8       68.64       60.39     12.34 o 
   7   2   8        0.86       -8.15     10.50 o 
   8   2   8        6.90       15.01     17.01 o 
   9   2   8        8.14       -3.20     11.72 o 
  10   2   8        9.71       34.65     20.51 o 
  11   2   8       52.34       53.44     19.10 o 
  -9   3   8        0.17        6.52     25.62 o 
  -8   3   8       30.81       28.92     16.94 o 
  -7   3   8       53.30       38.11     25.15 o 
  -6   3   8      300.09      294.52     34.42 o 
  -5   3   8       99.07      113.00     22.87 o 
  -4   3   8        2.20       -2.44     18.47 o 
  -3   3   8       52.63       37.64     18.86 o 
  -2   3   8      125.40       73.16     16.66 o 
  -1   3   8       67.93       66.56     18.00 o 
   0   3   8        5.64      -15.56     12.34 o 
   1   3   8     1067.40      958.39     26.04 o 
   2   3   8     1603.00     1700.71     33.65 o 
   3   3   8       92.06      108.86     11.68 o 
   4   3   8       23.47        7.77      7.92 o 
   5   3   8      139.93      157.93     14.59 o 
   6   3   8       13.37       13.70      8.95 o 
   7   3   8      169.33      147.40     15.95 o 
   8   3   8      305.78      311.93     24.79 o 
   9   3   8       22.50       16.57     12.52 o 
  10   3   8       16.07        6.99     10.60 o 
  11   3   8        1.57       13.04     18.31 o 
  -8   4   8       43.43       26.26     15.82 o 
  -7   4   8        9.80        4.64     22.71 o 
  -6   4   8       26.80       17.29     16.74 o 
  -5   4   8      320.89      356.60     38.98 o 
  -4   4   8       62.81       65.54     18.39 o 
  -3   4   8        2.75       15.72     17.68 o 
  -2   4   8       28.67       19.65     16.74 o 
  -1   4   8        1.14        5.42     11.00 o 
   0   4   8      163.55      162.66     20.59 o 
   1   4   8       16.57       31.38      8.26 o 
   2   4   8      818.04      760.14     32.29 o 
   3   4   8        0.76        4.29      9.24 o 
   4   4   8      284.46      293.34     18.71 o 
   5   4   8       70.14       56.60     11.10 o 
   6   4   8      151.85      127.52     14.82 o 
   7   4   8       34.74       20.51      9.52 o 
   8   4   8     1978.94     2160.16     56.46 o 
   9   4   8       26.67       28.01     11.46 o 
  10   4   8        0.47      -13.02     13.40 o 
  11   4   8       56.81       86.52     27.58 o 
  12   4   8      172.62      167.93     35.75 o 
  -8   5   8        0.06        8.27     13.02 o 
  -7   5   8       60.13       52.91     18.75 o 
  -6   5   8        4.89        3.93     20.04 o 
  -5   5   8       10.55       -9.74     13.83 o 
  -4   5   8        1.85       11.47     14.07 o 
  -3   5   8       83.31       79.92     22.24 o 
  -2   5   8      446.65      439.43     33.24 o 
  -1   5   8      113.62       85.03     19.10 o 
   0   5   8      290.54      281.40     26.87 o 
   1   5   8      503.96      472.21     29.19 o 
   2   5   8       11.99        2.71     13.99 o 
   3   5   8        0.06       -0.56      7.34 o 
   4   5   8      148.90      160.30     14.47 o 
   5   5   8      786.45      843.93     40.63 o 
   6   5   8      125.23      121.08     14.91 o 
   7   5   8      687.49      711.30     32.67 o 
   8   5   8      224.18      239.62     21.05 o 
   9   5   8       27.69       40.30     13.53 o 
  10   5   8        5.68       -3.54     19.10 o 
  11   5   8        0.06        4.16     22.47 o 
  12   5   8       51.47       66.79     28.53 o 
  -8   6   8       18.80        4.54     13.83 o 
  -7   6   8        0.51        2.77     14.06 o 
  -6   6   8        1.85        3.08     12.02 o 
  -5   6   8       16.81        0.86     19.96 o 
  -4   6   8      102.34      103.81     21.37 o 
  -3   6   8       19.44       25.15     19.41 o 
  -2   6   8       39.13       32.30     13.91 o 
  -1   6   8        0.10       -0.16     10.45 o 
   0   6   8      445.12      432.98     33.32 o 
   1   6   8       59.15       41.49     10.41 o 
   2   6   8      500.75      423.24     30.65 o 
   3   6   8     1489.32     1563.70     50.41 o 
   4   6   8      535.77      488.29     25.50 o 
   5   6   8      864.24      806.01     31.77 o 
   6   6   8       48.80       50.57     12.66 o 
   7   6   8       35.07       34.19      9.78 o 
   8   6   8      117.53      125.19     16.53 o 
   9   6   8       67.68       86.48     19.49 o 
  10   6   8       76.55       77.48     27.27 o 
  11   6   8       14.95       47.62     21.77 o 
  12   6   8       10.17       18.15     26.48 o 
  -7   7   8       17.99       43.38     22.55 o 
  -6   7   8        0.59        0.94     15.46 o 
  -5   7   8       26.18       18.15     21.53 o 
  -4   7   8      100.17      114.18     26.17 o 
  -3   7   8      391.63      350.16     34.97 o 
  -2   7   8       17.59       11.16     16.34 o 
  -1   7   8      152.06      151.51     23.42 o 
   0   7   8       17.51       24.28     13.44 o 
   1   7   8     2973.02     3350.71     89.07 o 
   2   7   8      178.63      186.00     22.63 o 
   3   7   8       22.31       25.70     12.10 o 
   4   7   8        6.05        4.40      9.98 o 
   5   7   8     1117.57     1098.82     92.06 o 
   6   7   8      152.31      159.37     35.05 o 
   7   7   8        1.42       -1.90      9.07 o 
   8   7   8        1.84        5.02     11.51 o 
   9   7   8     1220.66     1319.23     74.42 o 
  10   7   8      136.39      148.91     32.06 o 
  11   7   8       11.09       16.82     18.94 o 
  12   7   8        1.01      -22.16     24.20 o 
  -7   8   8        0.16       -9.04     21.06 o 
  -6   8   8       20.01       31.20     29.63 o 
  -5   8   8       35.03       46.10     18.14 o 
  -4   8   8      784.29      766.41     51.86 o 
  -3   8   8       39.83       30.33     20.20 o 
  -2   8   8        8.87       -4.95     16.50 o 
  -1   8   8      110.94      106.09     19.10 o 
   0   8   8      381.08      355.27     32.61 o 
   1   8   8        0.87        2.48      8.54 o 
   2   8   8        5.09       -9.35     11.16 o 
   3   8   8       59.77       38.58     13.67 o 
   4   8   8       29.94       40.94     17.13 o 
   5   8   8       45.05       15.72     16.74 o 
   6   8   8        8.64       10.48     10.47 o 
   7   8   8      651.34      731.19     44.71 o 
   8   8   8      940.05      944.63     62.63 o 
   9   8   8      104.37      116.30     29.55 o 
  10   8   8        1.92       21.77     23.02 o 
  11   8   8       53.40       78.03     25.54 o 
  12   8   8        8.18       13.75     26.72 o 
  -6   9   8        6.52       15.24     22.32 o 
  -5   9   8      195.36      246.98     46.36 o 
  -4   9   8        0.31       -0.56     13.07 o 
  -3   9   8        0.03        3.38     13.75 o 
  -2   9   8      139.98      172.09     27.11 o 
  -1   9   8     2176.23     2225.82     77.25 o 
   0   9   8      126.21      130.92     22.40 o 
   1   9   8       91.42       92.96     15.21 o 
   2   9   8       27.27        6.13     10.69 o 
   3   9   8       20.28        4.87     14.93 o 
   4   9   8        0.15        0.79     11.00 o 
   5   9   8       98.90      111.51     24.60 o 
   6   9   8      367.90      352.28     38.90 o 
   7   9   8      541.50      530.11     44.95 o 
   8   9   8      110.52       78.90     28.60 o 
   9   9   8       41.64       75.20     28.13 o 
  10   9   8       11.95       23.89     19.65 o 
  11   9   8        3.94       -8.09     23.81 o 
  12   9   8       30.81       35.36     29.39 o 
  -5  10   8        3.21      -15.09     28.76 o 
  -4  10   8       45.81       61.61     34.65 o 
  -3  10   8      161.32      188.27     24.32 o 
  -2  10   8      203.36      216.96     29.23 o 
  -1  10   8      146.70      128.72     24.20 o 
   0  10   8      201.36      171.62     27.74 o 
   1  10   8      358.88      367.65     25.24 o 
   2  10   8      722.07      654.11     43.85 o 
   3  10   8        8.24        5.97     16.11 o 
   4  10   8      296.40      287.92     31.20 o 
   5  10   8       42.65       36.38     20.90 o 
   6  10   8      129.55      129.19     29.00 o 
   7  10   8      109.44      132.25     26.48 o 
   8  10   8       51.72       36.30     25.77 o 
   9  10   8       77.57      109.15     31.59 o 
  10  10   8       39.78       40.94     22.24 o 
  11  10   8        4.70       15.32     26.80 o 
  12  10   8        7.02       13.83     28.45 o 
  -5  11   8        7.10       40.55     35.36 o 
  -4  11   8        2.22      -15.72     21.69 o 
  -3  11   8      654.72      590.38     63.34 o 
  -2  11   8      170.70      138.07     35.36 o 
  -1  11   8       83.44      100.98     23.34 o 
   0  11   8       85.31      103.26     24.44 o 
   1  11   8       15.98        2.66     14.97 o 
   3  11   8       55.15       47.78     20.35 o 
   4  11   8      107.28       80.47     19.80 o 
   5  11   8      111.33       66.01     24.91 o 
   6  11   8      156.66      138.85     26.09 o 
   7  11   8      108.87      112.29     30.18 o 
   8  11   8       97.87      138.46     34.03 o 
   9  11   8      133.58      149.07     36.38 o 
  10  11   8       26.85       16.50     20.20 o 
  11  11   8        0.24        5.11     28.21 o 
  -4  12   8      102.84      120.47     37.09 o 
  -3  12   8        3.25      -23.73     30.73 o 
  -2  12   8        3.88        8.41     22.16 o 
  -1  12   8        2.68        1.02     28.05 o 
   0  12   8      350.75      403.20     41.81 o 
   1  12   8       13.55       12.03     12.85 o 
   2  12   8       12.58       18.98     13.10 o 
   3  12   8      148.81      120.86     22.63 o 
   4  12   8       78.85       67.11     22.00 o 
   5  12   8       48.44       42.12     22.71 o 
   6  12   8      101.16      134.22     29.78 o 
   7  12   8      243.03      246.04     36.93 o 
   8  12   8      390.88      393.30     44.87 o 
   9  12   8       44.44       60.11     25.15 o 
  10  12   8        0.50        0.71     26.95 o 
  11  12   8        2.01       -6.99     27.27 o 
  -3  13   8        0.49       11.63     26.72 o 
  -2  13   8        0.62       -7.94     32.77 o 
  -1  13   8        6.53       13.91     32.06 o 
   0  13   8        5.03        2.20     30.02 o 
   2  13   8       12.84       12.05     13.81 o 
   3  13   8      184.09      118.89     25.62 o 
   4  13   8      181.73      150.25     28.21 o 
   5  13   8      233.55      250.28     33.71 o 
   6  13   8        8.33       11.79     23.34 o 
   7  13   8       10.96        5.82     24.20 o 
   8  13   8        2.51       21.45     25.93 o 
   9  13   8       50.30       51.39     31.12 o 
  10  13   8        8.67        6.52     23.65 o 
  -2  14   8       49.94       59.17     41.49 o 
  -1  14   8       18.75      -10.53     35.36 o 
   0  14   8       37.52       62.24     37.48 o 
   1  14   8        0.62        0.79     21.30 o 
   2  14   8      148.43      201.09     42.51 o 
   3  14   8        4.18        4.56     17.05 o 
   4  14   8        5.64       -9.04     17.92 o 
   5  14   8       93.58       85.26     28.29 o 
   6  14   8      254.92      249.58     41.18 o 
   7  14   8        6.09       13.67     24.12 o 
   8  14   8        5.76      -13.99     25.85 o 
   9  14   8       29.95       55.09     30.65 o 
  10  14   8       23.90       13.83     31.75 o 
   0  15   8       39.11       45.81     37.01 o 
   1  15   8       39.04       64.91     38.35 o 
   2  15   8        7.05       44.01     34.10 o 
   5  15   8       39.73       38.74     23.42 o 
   6  15   8       10.35       10.06     24.36 o 
   7  15   8       66.35       73.16     26.01 o 
   8  15   8        0.10        8.25     27.66 o 
   3  16   8       61.79      105.77     33.16 o 
   7  16   8        2.85        6.29     28.29 o 
  -2 -10   9      297.74      288.08     40.55 o 
   0 -10   9        1.29       -5.74     21.14 o 
  -5  -9   9       21.30       30.02     25.77 o 
  -4  -9   9       64.39       52.89     28.60 o 
  -3  -9   9        0.03       -0.63     18.00 o 
  -2  -9   9        0.40        6.21     16.66 o 
  -1  -9   9        9.49       -6.44     20.35 o 
   0  -9   9        8.38       11.39     20.90 o 
   1  -9   9       21.72      -11.79     20.59 o 
   2  -9   9        0.76        3.93     11.67 o 
   3  -9   9        0.31        4.95     16.58 o 
  -6  -8   9       45.07       44.32     27.50 o 
  -5  -8   9        0.39      -22.87     21.77 o 
  -4  -8   9       93.03       78.90     28.68 o 
  -3  -8   9        0.05        1.18     17.05 o 
  -2  -8   9       20.38       20.98     21.77 o 
  -1  -8   9        0.06       10.92     15.56 o 
   1  -8   9       42.52       22.99     22.91 o 
   2  -8   9        1.55       10.89     13.32 o 
   3  -8   9        2.91        7.15     21.37 o 
   4  -8   9       31.68       35.36     23.02 o 
  -7  -7   9       20.87       26.40     21.61 o 
  -6  -7   9        7.94        1.06     13.85 o 
  -5  -7   9       53.21       64.03     16.97 o 
  -4  -7   9       19.08        1.65     19.88 o 
  -3  -7   9       65.84       32.38     23.10 o 
  -2  -7   9      267.50      259.24     37.80 o 
  -1  -7   9      608.15      660.56     51.08 o 
   0  -7   9      128.44      116.12     16.78 o 
   1  -7   9        9.29       16.93     13.26 o 
   2  -7   9        5.09        0.77     12.40 o 
   3  -7   9       19.48       14.93     15.79 o 
   4  -7   9        0.17       -2.59     14.30 o 
   5  -7   9        0.29        9.59     21.69 o 
   6  -7   9        2.43       -7.15     14.14 o 
  -7  -6   9       13.14       14.22     15.77 o 
  -6  -6   9      135.48      125.35     22.71 o 
  -5  -6   9       44.84       32.07     14.85 o 
  -4  -6   9        4.30       13.02     14.63 o 
  -3  -6   9       52.55       49.48     15.43 o 
  -2  -6   9       37.31       13.28     21.30 o 
  -1  -6   9       88.74       68.08     16.17 o 
   0  -6   9        3.81        0.40      9.87 o 
   1  -6   9        6.49       30.86     26.01 o 
   2  -6   9      200.31      154.69     19.20 o 
   3  -6   9       64.96       55.01     13.37 o 
   4  -6   9        7.66       -3.69     14.14 o 
   5  -6   9        4.90       16.34     20.67 o 
   6  -6   9       39.49       42.28     19.17 o 
   7  -6   9       23.08       32.30     18.47 o 
  -8  -5   9        5.81        2.67     19.57 o 
  -7  -5   9       28.69       19.02     20.43 o 
  -6  -5   9        0.62       -1.17     11.60 o 
  -5  -5   9      147.36      133.95     18.85 o 
  -4  -5   9       56.29       52.42     21.02 o 
  -3  -5   9      105.56      107.96     17.29 o 
  -2  -5   9        0.00       11.31      9.68 o 
  -1  -5   9      161.99      221.98     21.77 o 
   0  -5   9       26.30       38.23     11.97 o 
   1  -5   9      347.31      363.19     25.22 o 
   2  -5   9      748.40      674.62     38.74 o 
   3  -5   9        5.03       14.94     12.56 o 
   4  -5   9       11.61       18.78     16.11 o 
   5  -5   9        0.34       -7.39     17.60 o 
   6  -5   9       10.07       11.08     15.01 o 
   7  -5   9       12.28      -12.34     18.62 o 
  -8  -4   9        0.30        4.24     27.50 o 
  -7  -4   9       74.84       92.96     27.27 o 
  -6  -4   9       43.38       14.77     21.92 o 
  -5  -4   9        7.01       -6.33     14.93 o 
  -4  -4   9        0.01       -5.02     12.53 o 
  -3  -4   9       18.92       11.43     10.87 o 
  -2  -4   9      173.63      160.33     14.25 o 
  -1  -4   9       95.82      115.38     14.69 o 
   0  -4   9        1.15        1.72      8.44 o 
   1  -4   9      567.18      667.18     31.47 o 
   2  -4   9       18.64       23.91     12.66 o 
   3  -4   9       34.99       31.54     11.56 o 
   4  -4   9       40.70       41.73     21.77 o 
   5  -4   9        0.69       -4.09     13.04 o 
   6  -4   9        3.77       13.67     14.85 o 
   7  -4   9        8.60       25.22     20.82 o 
   8  -4   9        8.53      -11.24     17.37 o 
  -8  -3   9        0.85       -7.78     19.02 o 
  -7  -3   9        0.06      -31.59     21.06 o 
  -6  -3   9        2.77       47.23     25.22 o 
  -5  -3   9       24.57       21.06     20.90 o 
  -4  -3   9      167.86      157.23     18.82 o 
  -3  -3   9       35.54       38.45      9.46 o 
  -2  -3   9       89.95       74.04     11.37 o 
  -1  -3   9        3.64        7.75      8.50 o 
   0  -3   9      122.08       88.45     11.96 o 
   1  -3   9       57.35       69.71     10.80 o 
   2  -3   9       12.01       17.16     11.44 o 
   3  -3   9      338.66      333.44     23.13 o 
   4  -3   9      522.37      488.23     43.30 o 
   5  -3   9      146.32      122.35     27.35 o 
   6  -3   9        3.16       -1.57     18.39 o 
   7  -3   9       91.27      113.24     27.19 o 
   8  -3   9        0.72        5.42     19.41 o 
   9  -3   9        3.33       -6.76     19.10 o 
  -8  -2   9        4.87       11.47     26.64 o 
  -7  -2   9       25.47       10.77     18.31 o 
  -6  -2   9      879.26      742.05     55.64 o 
  -5  -2   9       58.40       59.25     24.20 o 
  -4  -2   9      255.94      232.84     29.23 o 
  -3  -2   9       18.61       19.74     11.91 o 
  -2  -2   9       13.08       27.12      9.41 o 
  -1  -2   9        0.38       -4.66      6.77 o 
   0  -2   9        5.26        5.88      7.48 o 
   1  -2   9       18.80       10.50     10.77 o 
   2  -2   9     1384.17     1461.14     32.16 o 
   3  -2   9     1065.01      973.59     89.93 o 
   4  -2   9      362.38      355.74     35.05 o 
   5  -2   9       91.41       47.78     17.76 o 
   6  -2   9      325.25      393.93     39.13 o 
   7  -2   9       23.83       26.64     19.88 o 
   8  -2   9       12.34       12.89     14.14 o 
   9  -2   9       11.61       15.17     20.67 o 
  -8  -1   9        2.28        7.47     18.78 o 
  -7  -1   9      256.78      219.40     37.09 o 
  -6  -1   9       45.40       45.97     25.77 o 
  -5  -1   9        0.85      -11.16     18.07 o 
  -4  -1   9      295.64      285.17     31.51 o 
  -3  -1   9       46.94        0.39     17.68 o 
  -2  -1   9        4.90       -3.51      7.07 o 
  -1  -1   9      145.45      167.05     12.78 o 
   0  -1   9        0.04       -2.13      6.59 o 
   1  -1   9      419.38      452.51     18.61 o 
   2  -1   9       51.78       44.10     11.45 o 
   3  -1   9       27.19       13.19     10.29 o 
   4  -1   9      245.36      277.29     16.21 o 
   5  -1   9      438.22      442.18     40.55 o 
   6  -1   9        0.73        2.04     18.31 o 
   7  -1   9        4.20       -4.24     18.07 o 
   8  -1   9       10.44        4.87     14.07 o 
   9  -1   9      100.22      104.43     23.65 o 
  10  -1   9       40.27       20.43     21.69 o 
  -8   0   9       10.25       25.22     20.35 o 
  -7   0   9       24.88       36.93     26.09 o 
  -6   0   9        3.11       14.38     18.39 o 
  -5   0   9      124.92      123.37     25.07 o 
  -4   0   9      225.44      228.44     29.08 o 
  -3   0   9       26.39       -2.28     17.37 o 
  -2   0   9        4.08       -9.04     15.95 o 
  -1   0   9      233.36      238.82     25.38 o 
   0   0   9      276.46      228.64     15.59 o 
   1   0   9       19.50        9.32      6.65 o 
   2   0   9      713.79      820.41     23.21 o 
   3   0   9        6.02       -6.82      7.64 o 
   4   0   9        3.05        2.96      7.67 o 
   5   0   9       68.97       44.02     11.39 o 
   6   0   9      134.63      119.37     25.38 o 
   7   0   9       77.25       57.76     18.47 o 
   8   0   9        0.03       -8.02     16.90 o 
   9   0   9      104.36      140.58     29.08 o 
  10   0   9       37.78       15.48     20.82 o 
  -8   1   9        0.17        7.39     24.20 o 
  -7   1   9        7.63       23.89     19.25 o 
  -6   1   9       11.47       22.55     17.84 o 
  -5   1   9       58.02       54.14     19.49 o 
  -4   1   9       15.23        0.86     20.35 o 
  -3   1   9       17.97       -8.02     17.13 o 
  -2   1   9      353.54      343.72     31.35 o 
  -1   1   9     4276.96     4169.13    121.37 o 
   0   1   9        4.41        1.57      8.89 o 
   1   1   9        1.34      -10.64      9.51 o 
   2   1   9       31.88       21.76      5.79 o 
   3   1   9     4520.75     5006.37     71.29 o 
   4   1   9      110.08      102.74     14.64 o 
   5   1   9      752.58      759.08     31.17 o 
   6   1   9      272.94      240.36     19.43 o 
   7   1   9      524.01      637.68     70.33 o 
   8   1   9        7.72        0.71     12.34 o 
   9   1   9       13.74       41.73     21.85 o 
  10   1   9        1.52       -1.34     12.57 o 
  11   1   9       37.30       64.99     25.46 o 
  -8   2   9       81.11      115.20     31.43 o 
  -7   2   9        8.92      -14.54     22.87 o 
  -6   2   9      186.41      219.24     34.50 o 
  -5   2   9        1.32       -2.36     13.36 o 
  -4   2   9        0.01        4.01     15.64 o 
  -3   2   9      778.23      747.55     46.99 o 
  -2   2   9      823.82      918.62     49.82 o 
  -1   2   9      681.73      674.23     40.08 o 
   0   2   9       41.66       19.75      8.65 o 
   1   2   9        0.01       -9.38      9.83 o 
   2   2   9      946.92      905.02     26.18 o 
   3   2   9        3.76        2.77      6.98 o 
   4   2   9       26.97       24.50     10.94 o 
   5   2   9      594.33      579.30     27.36 o 
   6   2   9      212.87      202.69     18.70 o 
   7   2   9       71.00       62.14     13.07 o 
   8   2   9       16.69       22.91     12.49 o 
   9   2   9       42.30       14.54     14.22 o 
  10   2   9       47.30       40.63     22.16 o 
  11   2   9      105.21      152.68     30.10 o 
  -8   3   9        7.72       -5.97     23.26 o 
  -7   3   9        5.47       -3.46     22.79 o 
  -6   3   9        5.62       -2.99     14.69 o 
  -5   3   9      143.66      173.74     31.12 o 
  -4   3   9       23.03       -2.75     19.80 o 
  -3   3   9       29.70       27.82     16.11 o 
  -2   3   9      162.13      139.56     23.89 o 
  -1   3   9      521.75      520.60     35.36 o 
   0   3   9       89.58       73.16     16.19 o 
   1   3   9       30.94       29.05     10.62 o 
   2   3   9      370.99      344.73     16.81 o 
   3   3   9      125.67      114.41     19.65 o 
   4   3   9       77.16       61.72     12.30 o 
   5   3   9      121.33      113.12     14.77 o 
   6   3   9      510.76      540.35     40.59 o 
   7   3   9        1.10        4.42     11.17 o 
   8   3   9       84.29       69.26     15.56 o 
   9   3   9        1.13      -10.57     11.89 o 
  10   3   9       99.78      114.51     18.74 o 
  11   3   9       22.06       38.11     21.22 o 
  -8   4   9       38.99       46.63     20.98 o 
  -7   4   9       31.08       62.94     26.72 o 
  -6   4   9       40.35       39.29     18.94 o 
  -5   4   9      119.80       96.18     23.18 o 
  -4   4   9      726.75      661.34     46.36 o 
  -3   4   9      347.70      328.00     32.85 o 
  -2   4   9        4.14       19.65     17.92 o 
  -1   4   9      174.38      192.13     23.57 o 
   0   4   9     3934.90     3993.91     97.91 o 
   1   4   9      416.13      379.63     18.48 o 
   2   4   9      736.01      705.73     23.68 o 
   3   4   9        9.09        3.49      9.27 o 
   4   4   9      199.17      208.65     33.55 o 
   5   4   9      150.38      130.14     14.75 o 
   6   4   9        6.87       -1.39      9.25 o 
   7   4   9       99.65       96.28     15.68 o 
   8   4   9        2.91       -4.49     11.46 o 
   9   4   9       30.44       19.67     11.66 o 
  10   4   9        7.53       -4.14     13.08 o 
  11   4   9        0.94      -10.06     21.69 o 
  -7   5   9       28.71       22.78     15.84 o 
  -6   5   9        1.68       13.59     21.77 o 
  -5   5   9      176.44      155.91     31.43 o 
  -4   5   9        6.20       14.54     19.88 o 
  -3   5   9        1.75       -2.51     18.39 o 
  -2   5   9     1451.31     1493.76     62.79 o 
  -1   5   9      254.87      263.96     27.74 o 
   0   5   9      353.96      318.49     29.23 o 
   1   5   9      327.80      307.95     20.92 o 
   2   5   9      299.53      288.13     16.14 o 
   3   5   9      600.38      523.53     25.80 o 
   4   5   9       52.92       51.30     11.28 o 
   5   5   9      461.05      434.03     24.61 o 
   6   5   9      454.08      467.77     26.35 o 
   7   5   9       10.69        9.79     13.00 o 
   8   5   9        5.82        5.03     10.74 o 
   9   5   9      119.37      143.24     19.36 o 
  10   5   9        2.52       -2.50     13.03 o 
  11   5   9       21.54       -2.59     21.14 o 
  12   5   9       65.47       97.21     31.28 o 
  -7   6   9       42.36       48.80     18.14 o 
  -6   6   9       12.42       23.50     17.37 o 
  -5   6   9        3.42      -21.77     19.25 o 
  -4   6   9      182.67      200.07     28.21 o 
  -3   6   9       71.86       71.12     23.34 o 
  -2   6   9       16.23        1.81     12.49 o 
  -1   6   9      469.22      439.59     34.81 o 
   0   6   9      480.14      446.66     37.33 o 
   1   6   9        0.66       -0.36      9.08 o 
   2   6   9      695.16      616.52     28.39 o 
   3   6   9      262.00      259.96     19.76 o 
   4   6   9      817.73      744.79     41.84 o 
   5   6   9       12.61        2.01     10.14 o 
   6   6   9        0.77        5.89     10.47 o 
   7   6   9      702.89      735.34     33.30 o 
   8   6   9       11.36        7.62     10.87 o 
   9   6   9        0.12       -1.26     11.68 o 
  10   6   9       16.79      -17.60     20.27 o 
  11   6   9      278.15      364.78     45.73 o 
  12   6   9        0.77       24.05     27.27 o 
  -7   7   9       63.90       56.99     17.20 o 
  -6   7   9       29.98       20.92     15.72 o 
  -5   7   9       70.23       74.42     25.30 o 
  -4   7   9        0.09      -20.27     19.02 o 
  -3   7   9       57.50       69.94     19.96 o 
  -2   7   9       10.16        6.37     17.68 o 
  -1   7   9       21.14        7.07     12.65 o 
   0   7   9        9.03       21.61     18.62 o 
   1   7   9       74.54       99.16     14.05 o 
   2   7   9     1082.74     1064.21     37.06 o 
   3   7   9      263.85      249.42     25.62 o 
   4   7   9       17.88       24.62     11.37 o 
   5   7   9      369.73      284.42     32.89 o 
   6   7   9       97.78       55.95     13.59 o 
   7   7   9      120.86      140.68     18.03 o 
   8   7   9       26.50       21.02     11.92 o 
   9   7   9        1.88        2.93     12.87 o 
  10   7   9       37.11       63.34     27.27 o 
  11   7   9        1.19       15.48     18.47 o 
  12   7   9       15.53       58.46     28.68 o 
  -6   8   9       10.93       10.62     20.00 o 
  -5   8   9       29.49       33.25     16.45 o 
  -4   8   9      121.27      185.45     32.22 o 
  -3   8   9       29.94       26.80     20.51 o 
  -2   8   9        0.17       -8.64     12.02 o 
  -1   8   9      102.95       94.22     22.71 o 
   0   8   9       12.97       33.87     20.27 o 
   1   8   9       90.09       92.06     13.77 o 
   2   8   9        8.52        5.58      9.09 o 
   3   8   9       21.03       15.40     15.56 o 
   4   8   9       26.90        1.18     14.22 o 
   5   8   9      398.14      368.47     34.18 o 
   6   8   9        6.15        5.71     11.34 o 
   7   8   9      127.71      154.39     27.19 o 
   8   8   9      172.38      133.67     23.97 o 
   9   8   9       20.18       28.13     19.57 o 
  10   8   9       26.31       32.22     25.77 o 
  11   8   9       10.89       19.33     19.80 o 
  12   8   9        5.12       41.26     28.21 o 
  -6   9   9       48.84       67.74     35.20 o 
  -5   9   9        0.63       16.28     15.38 o 
  -4   9   9       61.02       81.96     27.03 o 
  -3   9   9       47.80       59.25     19.72 o 
  -2   9   9      231.49      224.43     28.29 o 
  -1   9   9       83.76       31.43     19.49 o 
   0   9   9        7.48       15.24     20.20 o 
   1   9   9       49.45       45.10     14.18 o 
   2   9   9      652.58      663.28     32.44 o 
   3   9   9       34.72       36.46     13.83 o 
   4   9   9       11.97       -5.26     15.17 o 
   5   9   9      110.99      138.93     26.32 o 
   6   9   9       61.57       56.89     18.78 o 
   7   9   9      144.86      130.44     19.45 o 
   8   9   9      188.81      163.37     32.14 o 
   9   9   9        5.34        1.34     17.13 o 
  10   9   9        5.27       -0.55     19.02 o 
  11   9   9       67.71       67.50     25.22 o 
  12   9   9       59.88       87.93     28.84 o 
  -5  10   9        1.43       -7.70     21.53 o 
  -4  10   9       10.28       20.43     30.10 o 
  -3  10   9        3.77       14.14     21.30 o 
  -2  10   9       11.27       27.35     20.04 o 
  -1  10   9        5.91       13.12     18.23 o 
   0  10   9       94.49      132.49     27.90 o 
   1  10   9      605.34      621.94     33.28 o 
   2  10   9      250.94      269.54     22.47 o 
   3  10   9       26.14       22.16     17.45 o 
   4  10   9      688.79      644.53     46.83 o 
   5  10   9      335.37      312.20     34.03 o 
   6  10   9      261.39      308.67     38.03 o 
   7  10   9      517.17      559.11     48.25 o 
   8  10   9        0.62       13.04     16.58 o 
   9  10   9        7.73       31.35     20.20 o 
  10  10   9      115.73      151.35     37.25 o 
  11  10   9       77.85      104.99     33.55 o 
  -4  11   9        1.13       -6.68     22.55 o 
  -3  11   9      115.98       90.60     31.51 o 
  -2  11   9       24.60       17.84     20.43 o 
  -1  11   9        1.49       17.13     18.62 o 
   0  11   9      134.97      136.65     28.53 o 
   1  11   9       57.88       57.51     14.06 o 
   2  11   9      255.38      310.48     24.83 o 
   3  11   9      155.76      148.99     26.56 o 
   4  11   9       29.14       39.21     20.27 o 
   5  11   9        7.55       13.28     15.48 o 
   6  11   9        4.31       13.44     21.85 o 
   7  11   9       40.55       10.92     17.05 o 
   8  11   9       21.01       35.99     22.47 o 
   9  11   9       92.75       97.68     26.72 o 
  10  11   9       10.01       16.42     27.66 o 
  11  11   9        8.56      -11.00     27.74 o 
  -3  12   9        4.93       28.53     34.58 o 
  -2  12   9        7.66       16.82     23.65 o 
   0  12   9       68.66       72.61     24.67 o 
   1  12   9       20.42       20.70     13.43 o 
   2  12   9        5.42        3.11     15.09 o 
   3  12   9        8.72      -12.10     15.56 o 
   4  12   9      952.27      904.47     59.01 o 
   5  12   9      261.52      299.71     38.27 o 
   6  12   9      108.29      142.39     28.68 o 
   7  12   9        9.40       -1.96     14.85 o 
   8  12   9     1041.73     1280.17     82.75 o 
   9  12   9       58.71       65.54     25.77 o 
  10  12   9        2.92      -22.55     25.54 o 
  11  12   9       11.38       11.79     30.73 o 
  -2  13   9       22.91       33.48     34.81 o 
  -1  13   9        0.23       -3.69     22.24 o 
   1  13   9       35.98       26.39     14.06 o 
   2  13   9       28.20       32.21     15.30 o 
   3  13   9       15.55      -14.85     16.97 o 
   4  13   9        8.95       17.13     20.90 o 
   5  13   9      114.16      128.48     25.77 o 
   6  13   9      192.22      221.21     36.78 o 
   7  13   9        5.42       33.63     25.62 o 
   8  13   9       86.12       74.50     31.59 o 
   9  13   9        8.71       -6.68     26.40 o 
  10  13   9        5.32        2.51     26.87 o 
  -1  14   9        4.37       19.17     37.33 o 
   0  14   9       30.53       70.25     31.51 o 
   4  14   9        0.75        1.57     15.64 o 
   5  14   9       51.09       52.81     24.36 o 
   6  14   9      113.33      111.04     30.88 o 
   7  14   9       26.25       26.40     27.42 o 
   8  14   9       36.07       64.04     30.02 o 
   9  14   9       32.44       40.31     25.22 o 
   0  15   9        6.15       43.61     39.92 o 
   1  15   9       45.08      102.39     40.08 o 
   2  15   9       13.51       22.16     33.71 o 
   4  15   9       18.91       15.95     22.47 o 
   5  15   9      180.88      202.58     36.62 o 
   6  15   9        0.69      -25.54     23.65 o 
   7  15   9       30.82       36.38     28.92 o 
   8  15   9        3.91       20.75     26.80 o 
   6  16   9       46.40       61.53     27.90 o 
  -1  -9  10        1.09        4.87     22.40 o 
   0  -9  10       16.05       18.78     16.90 o 
  -4  -8  10       18.08        9.74     24.20 o 
  -3  -8  10        2.15       -4.01     23.57 o 
  -2  -8  10        8.23      -14.85     22.87 o 
  -1  -8  10      103.56       76.38     26.87 o 
   0  -8  10       22.38       26.56     18.00 o 
   1  -8  10       10.95        1.93     14.08 o 
   2  -8  10        5.67        4.56     19.65 o 
   3  -8  10        0.56      -13.28     20.04 o 
  -5  -7  10       51.93       63.26     28.37 o 
  -4  -7  10        0.45       -6.84     21.77 o 
  -3  -7  10       11.10       -8.72     21.30 o 
  -2  -7  10       13.22        7.62     22.40 o 
  -1  -7  10      293.86      221.99     34.03 o 
   0  -7  10        2.01       11.22     13.66 o 
   1  -7  10        0.22        2.79     13.39 o 
   2  -7  10        2.04        1.96     13.99 o 
   3  -7  10        3.02       40.31     23.34 o 
   4  -7  10       33.06       21.14     23.34 o 
   5  -7  10       15.90       23.10     24.83 o 
  -6  -6  10      130.40      145.17     23.29 o 
  -5  -6  10       16.42        0.65     16.20 o 
  -4  -6  10        5.31       14.43     15.61 o 
  -3  -6  10       74.30       50.61     23.65 o 
  -2  -6  10        9.31        4.09     14.54 o 
  -1  -6  10        5.51      -16.90     19.57 o 
   0  -6  10       47.06       54.45     15.61 o 
   1  -6  10       26.42       39.26     14.85 o 
   2  -6  10        6.30      -10.69     18.15 o 
   3  -6  10        5.78       10.69     20.98 o 
   4  -6  10        0.05       -6.92     19.96 o 
   5  -6  10        9.37       31.59     19.02 o 
   6  -6  10        0.01      -10.77     20.75 o 
  -7  -5  10       65.38       85.97     33.71 o 
  -6  -5  10        6.59       24.91     25.77 o 
  -5  -5  10       11.32       -1.62     13.75 o 
  -4  -5  10        8.28       10.89     12.25 o 
  -3  -5  10       18.46        9.01     13.87 o 
  -2  -5  10        6.23        1.09     12.44 o 
  -1  -5  10       54.11       85.21     16.88 o 
   0  -5  10        2.45        1.38     12.82 o 
   1  -5  10       44.12       31.46     13.02 o 
   2  -5  10      397.47      343.48     36.38 o 
   3  -5  10       27.67       21.85     15.56 o 
   4  -5  10        0.64        8.02     19.88 o 
   5  -5  10       40.31       33.08     17.68 o 
   6  -5  10        0.07        6.68     15.87 o 
   7  -5  10        0.20       -5.89     18.78 o 
  -7  -4  10       94.59       71.90     31.28 o 
  -6  -4  10        0.01       -7.62     16.11 o 
  -5  -4  10        0.52       12.14     14.36 o 
  -4  -4  10       14.69       18.83     12.40 o 
  -3  -4  10        3.48       -4.09     12.39 o 
  -2  -4  10       51.94       42.84     11.32 o 
  -1  -4  10       11.10        6.08      9.49 o 
   0  -4  10      260.23      259.99     25.11 o 
   1  -4  10       11.30        9.11     19.17 o 
   2  -4  10       27.76        5.26     19.65 o 
   3  -4  10        0.03       -5.82     18.31 o 
   4  -4  10        5.32        3.69     14.77 o 
   5  -4  10       69.98       63.81     23.81 o 
   6  -4  10        4.62       17.76     16.58 o 
   7  -4  10       20.95       43.46     23.57 o 
   8  -4  10        1.42      -10.22     17.60 o 
  -7  -3  10       90.49      102.94     32.53 o 
  -6  -3  10       59.66      118.34     27.50 o 
  -5  -3  10       32.97       40.63     23.50 o 
  -4  -3  10        9.37       -6.14     12.51 o 
  -3  -3  10        3.05        1.27      9.64 o 
  -2  -3  10        2.73       -1.50      9.03 o 
  -1  -3  10       84.19       97.63     12.60 o 
   0  -3  10       98.70       74.91     11.78 o 
   1  -3  10       29.90       20.97     10.59 o 
   2  -3  10       47.88       42.20     21.69 o 
   3  -3  10      120.01      112.69     23.26 o 
   4  -3  10      334.56      337.82     36.38 o 
   5  -3  10        0.80       -2.99     13.44 o 
   6  -3  10        5.51       20.90     20.35 o 
   7  -3  10        6.91        7.15     15.17 o 
   8  -3  10        0.70       -7.31     18.86 o 
  -8  -2  10       11.40       14.46     21.37 o 
  -7  -2  10        7.22       16.82     24.99 o 
  -6  -2  10     1223.50     1350.43     78.66 o 
  -5  -2  10        0.11       22.79     23.50 o 
  -4  -2  10      108.78       82.67     21.06 o 
  -3  -2  10        0.01       -4.53     11.38 o 
  -2  -2  10      234.39      253.34     16.66 o 
  -1  -2  10       63.98       77.48     11.60 o 
   0  -2  10       78.65       84.26     11.48 o 
   1  -2  10       61.07       70.31     11.09 o 
   2  -2  10       27.77       27.35     11.33 o 
   3  -2  10      270.09      188.36     30.88 o 
   4  -2  10       39.95       41.96     22.16 o 
   5  -2  10       18.47        0.55     14.07 o 
   6  -2  10        1.43       13.20     20.75 o 
   7  -2  10       12.57        7.39     19.17 o 
   8  -2  10       13.89       11.39     16.03 o 
   9  -2  10        0.86       10.61     21.85 o 
  -8  -1  10       41.22       58.46     25.30 o 
  -7  -1  10      105.01      110.41     27.74 o 
  -6  -1  10      191.29      200.54     33.24 o 
  -5  -1  10       79.29       44.71     24.28 o 
  -4  -1  10      326.29      311.42     34.18 o 
  -3  -1  10       37.27       29.70     16.90 o 
  -2  -1  10        1.42       -7.44     11.04 o 
  -1  -1  10       38.54       57.14     10.79 o 
   0  -1  10        8.26       11.22      8.56 o 
   1  -1  10      111.07      114.55     11.21 o 
   2  -1  10      656.81      741.92     33.08 o 
   3  -1  10      323.55      328.25     22.77 o 
   4  -1  10       48.08       59.81     11.42 o 
   5  -1  10       36.00        6.84     18.47 o 
   6  -1  10      283.81      245.65     34.50 o 
   7  -1  10       59.33       56.19     22.63 o 
   8  -1  10        0.56       -4.48     12.89 o 
   9  -1  10        3.00        5.19     14.54 o 
  -8   0  10       12.32       -6.84     25.85 o 
  -7   0  10       11.61        9.67     18.94 o 
  -6   0  10      208.33      245.57     38.90 o 
  -5   0  10       19.53       11.94     16.90 o 
  -4   0  10       12.17       16.74     15.64 o 
  -3   0  10      121.14      137.52     27.27 o 
  -2   0  10       25.49       11.47     14.38 o 
  -1   0  10       18.11       20.09     10.69 o 
   0   0  10      258.48      283.85     15.57 o 
   1   0  10      212.90      197.97     13.15 o 
   2   0  10        6.24        3.28     10.06 o 
   3   0  10       35.15       43.97     12.95 o 
   4   0  10        0.45      -10.82      7.32 o 
   5   0  10      422.42      445.25     20.32 o 
   6   0  10        7.58      -14.46     16.19 o 
   7   0  10        0.02      -11.79     12.57 o 
   8   0  10       23.01       22.08     15.72 o 
   9   0  10        1.52        5.89     14.30 o 
  10   0  10        0.02       15.17     21.77 o 
  -8   1  10       44.60       79.92     26.09 o 
  -7   1  10       12.89       23.18     25.93 o 
  -6   1  10      158.88      223.17     36.38 o 
  -5   1  10     1753.22     1824.19     82.67 o 
  -4   1  10       51.78       56.42     25.22 o 
  -3   1  10       33.32       22.87     15.87 o 
  -2   1  10       70.10       58.39     17.68 o 
  -1   1  10       28.12       28.69     15.87 o 
   0   1  10       16.98        0.34      8.94 o 
   1   1  10       41.73       46.78     13.09 o 
   2   1  10       53.12       41.62     15.91 o 
   3   1  10      935.19      972.74     29.49 o 
   4   1  10      166.73      196.15     14.90 o 
   5   1  10       16.56       16.03     11.25 o 
   6   1  10       47.27       36.45     11.78 o 
   7   1  10        0.60       -0.79     13.12 o 
   8   1  10        1.08      -14.30     11.55 o 
   9   1  10       34.73       42.98     22.55 o 
  10   1  10        0.09       -1.02     19.57 o 
  -8   2  10        1.37        1.10     18.31 o 
  -7   2  10        0.33        4.64     18.15 o 
  -6   2  10      185.26      186.63     31.20 o 
  -5   2  10       29.90       28.29     17.37 o 
  -4   2  10       17.93        9.82     21.45 o 
  -3   2  10     1068.38     1103.36     60.59 o 
  -2   2  10     1672.09     1737.83     71.43 o 
  -1   2  10       21.38       30.33     18.62 o 
   0   2  10      333.50      274.67     21.43 o 
   1   2  10       12.87       16.31      9.03 o 
   2   2  10      675.90      677.60     30.63 o 
   3   2  10     1357.27     1362.29     33.95 o 
   4   2  10       49.50       42.91     13.50 o 
   5   2  10      352.70      324.02     21.89 o 
   6   2  10      237.30      216.14     19.29 o 
   7   2  10        0.66       -8.43     11.13 o 
   8   2  10       93.07      117.42     34.65 o 
   9   2  10        0.68        1.10     18.62 o 
  10   2  10        5.20       21.61     19.80 o 
  11   2  10        0.65      -10.14     20.59 o 
  -7   3  10       98.93      110.96     28.13 o 
  -6   3  10        8.31       25.46     24.20 o 
  -5   3  10      178.66      166.99     31.98 o 
  -4   3  10        4.97       10.06     20.27 o 
  -3   3  10      623.92      725.86     50.84 o 
  -2   3  10      995.33      932.45     53.20 o 
  -1   3  10        2.18      -14.62     10.29 o 
   0   3  10       39.44       16.82     16.19 o 
   1   3  10      573.29      572.24     28.37 o 
   2   3  10      701.67      666.22     24.42 o 
   3   3  10       55.28       38.90      9.58 o 
   4   3  10        9.05       11.02     10.54 o 
   5   3  10      127.49      102.12     15.11 o 
   6   3  10        5.70        2.48     11.09 o 
   7   3  10       43.59       37.99     13.19 o 
   8   3  10        9.16        7.89     12.14 o 
   9   3  10        2.06       -4.76     10.18 o 
  10   3  10        0.16      -18.62     17.76 o 
  11   3  10        8.23        6.68     21.06 o 
  -7   4  10        8.92        6.84     18.07 o 
  -6   4  10       34.51       56.42     25.54 o 
  -5   4  10       10.44       14.14     16.97 o 
  -4   4  10       14.54       24.91     16.19 o 
  -3   4  10       18.95       18.70     20.98 o 
  -2   4  10       23.64       26.95     16.97 o 
  -1   4  10        0.16       13.44     13.36 o 
   0   4  10        4.12        2.51     15.72 o 
   1   4  10       29.26        6.70     12.38 o 
   2   4  10       45.09       54.06      9.53 o 
   3   4  10      124.70      118.73     13.04 o 
   4   4  10      125.47       94.52     14.51 o 
   5   4  10       58.34       48.28     11.72 o 
   6   4  10       37.82       26.04     11.41 o 
   7   4  10        2.20       -9.74     11.76 o 
   8   4  10      253.96      301.32     24.15 o 
   9   4  10       86.43       95.23     16.32 o 
  10   4  10        1.31       -4.74     14.42 o 
  11   4  10        0.08        1.26     19.72 o 
  -7   5  10        0.04       -0.86     23.65 o 
  -6   5  10       40.27       50.21     20.51 o 
  -5   5  10       79.22       69.62     21.92 o 
  -4   5  10       16.30       10.37     19.49 o 
  -3   5  10       42.65       26.17     21.53 o 
  -2   5  10      564.22      544.18     43.06 o 
  -1   5  10     4080.86     3802.64    101.92 o 
   0   5  10      305.36      258.45     29.86 o 
   1   5  10      163.26      148.52     24.44 o 
   2   5  10      227.48      190.30     14.55 o 
   3   5  10      252.26      258.12     20.13 o 
   4   5  10      588.22      581.87     29.98 o 
   5   5  10       50.71       33.69      9.81 o 
   6   5  10      780.08      814.01     34.61 o 
   7   5  10      234.80      219.34     21.64 o 
   8   5  10      250.34      240.81     23.36 o 
   9   5  10      143.85      175.26     21.83 o 
  10   5  10        3.58        8.35     11.54 o 
  11   5  10       82.74       59.33     26.87 o 
  -7   6  10        9.32       26.26     18.98 o 
  -6   6  10       79.71       40.55     25.46 o 
  -5   6  10       16.55       23.18     23.57 o 
  -4   6  10       49.65       31.67     17.37 o 
  -3   6  10        7.49        3.22     19.88 o 
  -2   6  10     1514.55     1404.25     64.75 o 
  -1   6  10      561.64      480.29     40.71 o 
   0   6  10       61.08       50.45     17.29 o 
   1   6  10       18.76       17.74     12.45 o 
   2   6  10       22.90       18.00     10.07 o 
   3   6  10      176.77      198.09     18.02 o 
   4   6  10      674.16      647.30     30.27 o 
   5   6  10        4.58        9.09      9.33 o 
   6   6  10        2.54       -7.00     10.62 o 
   7   6  10       25.04       14.48     12.20 o 
   8   6  10        0.05        2.81     12.30 o 
   9   6  10        0.30        2.41     13.85 o 
  10   6  10        2.36       -9.81     16.31 o 
  11   6  10        8.53      -17.68     22.32 o 
  -6   7  10        8.24        1.02     23.02 o 
  -5   7  10       33.73       13.75     17.60 o 
  -4   7  10       69.77      107.19     28.45 o 
  -3   7  10      518.68      529.09     46.13 o 
  -2   7  10      157.70      144.28     27.90 o 
  -1   7  10       49.18       49.59     18.07 o 
   0   7  10       39.48        8.17     14.07 o 
   1   7  10      531.78      532.50     29.06 o 
   2   7  10      464.55      458.29     29.43 o 
   3   7  10      613.43      519.90     39.37 o 
   4   7  10      153.31      163.13     17.75 o 
   5   7  10      966.19      828.19     35.06 o 
   6   7  10        4.47        7.40      9.09 o 
   7   7  10       45.65       53.03     13.61 o 
   8   7  10       39.78       43.55     14.44 o 
   9   7  10       42.54       36.69     13.75 o 
  10   7  10       30.68       16.82     23.02 o 
  11   7  10        9.99       30.41     26.80 o 
  -6   8  10       24.29       34.95     24.64 o 
  -5   8  10       13.02       27.66     18.94 o 
  -4   8  10       26.28       28.05     23.73 o 
  -3   8  10        0.44       -3.93     20.12 o 
  -2   8  10      305.23      273.94     31.75 o 
  -1   8  10       98.48       84.87     24.28 o 
   0   8  10      168.14      214.69     31.51 o 
   1   8  10     1642.15     1606.17     55.83 o 
   2   8  10      123.57      121.28     18.74 o 
   3   8  10      165.24      157.87     23.34 o 
   4   8  10      493.99      442.02     37.17 o 
   5   8  10       20.92       30.88     14.85 o 
   6   8  10        3.77        6.70     12.14 o 
   7   8  10      136.18      128.85     17.50 o 
   8   8  10      176.98      164.75     19.47 o 
   9   8  10       93.71       97.05     25.62 o 
  10   8  10        0.17       -6.37     20.59 o 
  11   8  10        2.90       10.69     26.25 o 
  -5   9  10       42.87       76.37     21.48 o 
  -4   9  10       37.95       26.17     23.65 o 
  -3   9  10       42.48       81.80     26.48 o 
  -2   9  10       16.15        6.44     14.30 o 
  -1   9  10     2725.38     2930.47     97.36 o 
   0   9  10      258.81      284.62     35.91 o 
   1   9  10        0.45       -3.42      9.98 o 
   2   9  10      537.20      543.01     39.96 o 
   3   9  10      812.78      723.58     46.91 o 
   4   9  10      126.15       82.75     20.20 o 
   5   9  10      385.79      383.01     36.15 o 
   6   9  10      680.36      729.55     53.36 o 
   7   9  10      179.77      169.18     19.69 o 
   8   9  10       39.68       21.70     12.77 o 
   9   9  10       77.34       83.38     25.54 o 
  10   9  10        1.40        4.09     22.47 o 
  11   9  10      140.90      186.08     39.37 o 
  -4  10  10        0.68       -2.83     22.40 o 
  -3  10  10       91.06       89.35     27.82 o 
  -2  10  10      213.45      196.30     31.75 o 
  -1  10  10       64.85       64.75     24.20 o 
   0  10  10        6.91       -7.15     20.35 o 
   1  10  10       22.09       18.69     11.82 o 
   2  10  10      870.23      825.45     65.89 o 
   3  10  10      177.31      180.82     28.45 o 
   4  10  10      702.02      670.93     50.21 o 
   5  10  10      119.70      142.86     27.50 o 
   6  10  10      295.28      272.60     34.10 o 
   7  10  10       50.99       71.04     25.70 o 
   8  10  10        2.51       23.73     24.75 o 
   9  10  10       18.19       30.10     26.80 o 
  10  10  10       46.55       36.78     22.24 o 
  11  10  10       11.28        2.59     18.78 o 
  -4  11  10        5.30        0.94     32.38 o 
  -2  11  10       17.41       11.55     21.06 o 
  -1  11  10       66.83       41.33     23.89 o 
   0  11  10       21.69       45.73     23.73 o 
   1  11  10      258.94      217.02     37.99 o 
   2  11  10      536.63      594.54     39.17 o 
   3  11  10       29.21       35.05     17.84 o 
   4  11  10       31.46       31.28     21.06 o 
   5  11  10        6.28        9.51     17.92 o 
   6  11  10       62.05       81.49     22.40 o 
   7  11  10       30.39       49.90     25.77 o 
   8  11  10      290.10      389.06     45.89 o 
   9  11  10        0.10       11.16     20.20 o 
  10  11  10       18.04       31.12     27.42 o 
  11  11  10        0.87       -0.63     26.80 o 
  -3  12  10        0.13        8.64     26.32 o 
  -1  12  10        9.16        3.93     21.45 o 
   0  12  10      275.92      326.19     39.37 o 
   1  12  10        9.74        3.80     10.30 o 
   2  12  10       32.04       19.07     13.94 o 
   4  12  10      181.97      158.81     30.10 o 
   5  12  10       13.69       12.81     20.35 o 
   6  12  10       72.21      111.51     25.77 o 
   7  12  10      201.95      227.89     39.45 o 
   8  12  10      345.57      269.85     40.78 o 
   9  12  10        1.79       11.55     20.43 o 
  10  12  10        5.48       10.53     26.95 o 
  -2  13  10        2.92       12.81     36.30 o 
   1  13  10        3.63       -9.19     21.30 o 
   2  13  10       23.52       25.95     16.20 o 
   3  13  10       35.55       37.29     15.94 o 
   4  13  10        2.75        1.18     19.41 o 
   5  13  10       23.99       52.34     25.07 o 
   6  13  10        1.34       -8.72     22.00 o 
   7  13  10       56.97       55.40     29.00 o 
   8  13  10      303.77      356.52     46.99 o 
   9  13  10       22.91       41.57     28.76 o 
  10  13  10       10.33       30.96     31.90 o 
  -1  14  10       14.11       19.02     37.48 o 
   2  14  10       20.90       22.65     16.94 o 
   3  14  10      147.52      185.20     24.83 o 
   4  14  10       97.32      107.34     27.58 o 
   5  14  10       66.45       74.02     27.74 o 
   6  14  10        1.76       12.10     23.10 o 
   7  14  10        1.96       11.32     18.70 o 
   8  14  10        7.62        2.36     20.35 o 
   9  14  10       20.16       25.93     29.63 o 
   1  15  10        1.14       35.83     35.75 o 
   4  15  10      120.44      146.16     29.08 o 
   5  15  10       77.14       59.49     22.24 o 
   7  15  10       42.83       33.71     21.77 o 
   8  15  10       90.50       99.41     37.48 o 
  -1  -8  11        0.23       -9.19     16.58 o 
  -3  -7  11        2.02       -1.34     22.00 o 
  -2  -7  11       24.04       39.53     25.70 o 
  -1  -7  11        0.03       18.94     24.12 o 
   1  -7  11        1.91       13.20     15.24 o 
   2  -7  11        0.88       -4.01     20.43 o 
   3  -7  11       16.60        8.64     16.66 o 
  -5  -6  11       10.82       13.38     14.84 o 
  -4  -6  11       28.93       16.66     23.65 o 
  -3  -6  11       32.79      -17.52     20.90 o 
  -2  -6  11        8.68        6.60     20.12 o 
  -1  -6  11        1.83       22.24     21.69 o 
   0  -6  11       25.96       36.54     19.17 o 
   1  -6  11       11.50       12.10     19.72 o 
   2  -6  11        2.37      -10.45     19.96 o 
   3  -6  11       75.11       51.71     20.98 o 
   4  -6  11       15.91       35.44     24.60 o 
   5  -6  11        9.64       13.52     24.05 o 
  -5  -5  11        1.36      -10.13     15.70 o 
  -4  -5  11        2.92       19.31     15.41 o 
  -3  -5  11       18.16       35.75     23.34 o 
  -2  -5  11        1.11      -12.02     18.39 o 
  -1  -5  11        0.91        8.56     13.31 o 
   0  -5  11        1.07      -10.75     12.83 o 
   1  -5  11       61.01       37.56     23.65 o 
   2  -5  11       41.95       60.35     23.50 o 
   3  -5  11       20.64       20.90     21.61 o 
   4  -5  11        2.09       -0.94     15.32 o 
   5  -5  11       99.22       90.76     28.68 o 
   6  -5  11        8.56       -1.41     20.75 o 
  -6  -4  11        6.45        2.67     17.84 o 
  -5  -4  11        2.08      -12.18     20.20 o 
  -4  -4  11        0.08       -4.44     14.36 o 
  -3  -4  11       42.06       47.68     14.46 o 
  -2  -4  11       19.78       15.49     13.58 o 
  -1  -4  11        1.02       -5.03     11.75 o 
   0  -4  11        1.62        7.86     12.62 o 
   1  -4  11       16.22       13.99     22.71 o 
   2  -4  11       49.15       -0.79     18.55 o 
   3  -4  11        2.24        3.69     15.01 o 
   4  -4  11       57.75       56.34     24.12 o 
   5  -4  11       35.80       29.39     23.26 o 
   6  -4  11        0.13       -0.39     19.96 o 
   7  -4  11        0.01      -11.00     18.39 o 
  -6  -3  11        9.88       23.50     18.78 o 
  -5  -3  11        4.49        2.75     21.92 o 
  -4  -3  11       35.42       47.54     23.81 o 
  -3  -3  11        8.47        8.60     18.19 o 
  -2  -3  11        5.35        4.87      9.83 o 
  -1  -3  11      297.28      339.57     24.65 o 
   0  -3  11        9.94       13.13      9.71 o 
   1  -3  11        6.49      -19.17     18.78 o 
   2  -3  11       12.28       29.47     21.45 o 
   3  -3  11       19.47        7.62     14.77 o 
   4  -3  11      451.74      410.98     43.38 o 
   5  -3  11       17.15       16.34     15.87 o 
   6  -3  11        8.96        2.99     20.27 o 
   7  -3  11       10.23        7.47     15.24 o 
   8  -3  11        2.50       10.45     20.43 o 
  -7  -2  11       60.74       78.66     27.42 o 
  -6  -2  11        3.26       12.97     25.85 o 
  -5  -2  11        9.58       39.06     24.75 o 
  -4  -2  11       38.45       32.53     17.13 o 
  -3  -2  11       31.58       29.23     16.42 o 
  -2  -2  11       62.97       61.73     12.27 o 
  -1  -2  11        2.91        1.39      9.85 o 
   0  -2  11       36.76       44.16      9.99 o 
   1  -2  11        1.64        9.41     12.59 o 
   2  -2  11        5.16        3.38     21.77 o 
   3  -2  11      279.24      286.90     35.83 o 
   4  -2  11        3.30        0.63     20.20 o 
   5  -2  11       23.63       53.44     19.65 o 
   6  -2  11       35.07       46.76     21.92 o 
   7  -2  11       21.00       43.38     23.65 o 
   8  -2  11       26.01       26.95     17.21 o 
  -7  -1  11       31.33       64.75     24.83 o 
  -6  -1  11       66.53       81.10     30.33 o 
  -5  -1  11        0.15        1.34     22.40 o 
  -4  -1  11       80.72      102.63     23.65 o 
  -3  -1  11       19.66       36.54     22.40 o 
  -2  -1  11       96.48      112.37     17.51 o 
  -1  -1  11       23.32       11.54      9.72 o 
   0  -1  11       19.73       29.60      8.95 o 
   1  -1  11       27.28       37.91     12.41 o 
   2  -1  11      189.40      183.25     18.84 o 
   3  -1  11       38.64        7.49     25.42 o 
   4  -1  11        0.11       79.13     24.36 o 
   5  -1  11        1.30        3.61     19.33 o 
   6  -1  11       24.40       -0.47     19.10 o 
   7  -1  11       14.83       12.34     20.20 o 
   8  -1  11        4.95       17.37     21.30 o 
   9  -1  11        5.14       29.47     22.95 o 
  -7   0  11       10.89       -0.94     19.49 o 
  -6   0  11      138.97      127.85     33.48 o 
  -5   0  11       11.05        4.01     17.21 o 
  -4   0  11      112.92       99.72     26.87 o 
  -3   0  11      117.45       96.18     26.95 o 
  -2   0  11        4.61      -17.09     11.39 o 
  -1   0  11       10.46       15.86     13.16 o 
   0   0  11      159.46      198.75     19.60 o 
   1   0  11        0.07       -4.40      9.60 o 
   2   0  11      147.66      159.52     17.70 o 
   3   0  11        1.29       -8.07     12.23 o 
   4   0  11      226.35      190.26     15.68 o 
   5   0  11       57.84       65.93     23.57 o 
   6   0  11       30.95       15.17     20.51 o 
   7   0  11       18.49       26.95     22.08 o 
   8   0  11       14.98       12.89     16.19 o 
   9   0  11        3.71        4.09     20.75 o 
  -7   1  11       11.91       23.73     28.29 o 
  -6   1  11      156.85      168.16     34.65 o 
  -5   1  11        1.19       25.38     18.00 o 
  -4   1  11        2.35       -7.62     15.24 o 
  -3   1  11       17.34        9.19     19.41 o 
  -2   1  11        4.75       22.32     15.79 o 
  -1   1  11      324.78      349.40     24.39 o 
   0   1  11       31.25       24.82     11.22 o 
   1   1  11        0.62       -4.90     12.05 o 
   2   1  11        1.05      -11.63     10.22 o 
   3   1  11      862.31      948.59     37.95 o 
   4   1  11      150.31      154.83     14.99 o 
   5   1  11       28.15       14.41      9.28 o 
   6   1  11       38.60       46.05     21.77 o 
   7   1  11      178.80      147.42     29.23 o 
   8   1  11       44.10       34.34     22.40 o 
   9   1  11        3.70       -3.85     13.91 o 
  10   1  11        1.31       -6.68     20.27 o 
  -7   2  11        3.90       30.65     22.08 o 
  -6   2  11       66.92       64.52     23.10 o 
  -5   2  11       39.22       42.59     19.49 o 
  -4   2  11        0.04      -20.51     19.80 o 
  -3   2  11      667.22      680.05     48.48 o 
  -2   2  11       82.95      141.13     28.13 o 
  -1   2  11       11.67        9.98     13.67 o 
   0   2  11       79.07       73.21     14.07 o 
   1   2  11      147.68      157.57     17.42 o 
   2   2  11      581.38      622.12     31.80 o 
   3   2  11       22.60       35.37     10.53 o 
   4   2  11        7.52       10.61      8.66 o 
   5   2  11       32.23       23.50     17.37 o 
   6   2  11       44.84       31.73     17.33 o 
   7   2  11       62.67       57.75     13.41 o 
   8   2  11        0.47       -6.21     18.31 o 
   9   2  11        1.01      -25.46     16.97 o 
  10   2  11        1.68        1.49     20.82 o 
  -7   3  11        9.08      -10.22     25.54 o 
  -6   3  11        2.00      -17.84     22.55 o 
  -5   3  11       84.57       78.42     28.37 o 
  -4   3  11        4.47        6.68     16.50 o 
  -3   3  11     1104.32     1121.52     62.55 o 
  -2   3  11        0.54       -3.61     14.46 o 
  -1   3  11       40.80       43.85     21.45 o 
   0   3  11        0.64       -3.93     12.18 o 
   1   3  11      128.81      118.82     16.95 o 
   2   3  11        0.39        6.81     12.34 o 
   3   3  11      751.09      760.38     27.98 o 
   4   3  11      109.48       89.47     10.94 o 
   5   3  11      284.96      266.00     22.08 o 
   6   3  11       37.04       50.27     14.03 o 
   7   3  11      141.31      112.79     19.96 o 
   8   3  11       41.72       32.50     12.72 o 
   9   3  11      105.05      113.47     24.05 o 
  10   3  11        2.71       10.06     20.82 o 
  11   3  11        8.99       21.37     22.16 o 
  -7   4  11        0.07      -20.35     24.99 o 
  -6   4  11        0.28       -1.02     22.87 o 
  -5   4  11       86.62       87.30     25.07 o 
  -4   4  11       26.01       17.76     21.37 o 
  -3   4  11       26.37       16.03     21.14 o 
  -2   4  11       74.49       63.26     19.57 o 
  -1   4  11       43.31       51.86     22.47 o 
   0   4  11     2215.53     2392.81     81.57 o 
   1   4  11      468.71      414.64     26.52 o 
   2   4  11       14.90       12.34      7.35 o 
   3   4  11       10.85       13.20      7.38 o 
   4   4  11      372.80      347.28     23.98 o 
   5   4  11       12.86       18.08     10.50 o 
   6   4  11       39.88       52.88     12.98 o 
   7   4  11       32.20       28.74     16.74 o 
   8   4  11       44.51       43.61     13.87 o 
   9   4  11        8.89       12.72     13.96 o 
  10   4  11       34.48       31.39     13.23 o 
  11   4  11        8.37       11.16     20.12 o 
  -6   5  11        0.08        7.78     23.73 o 
  -5   5  11        0.01       -2.59     16.27 o 
  -4   5  11        2.82        4.32     14.77 o 
  -3   5  11        0.19       -1.41     14.30 o 
  -2   5  11      170.17      166.44     28.76 o 
  -1   5  11      815.17      823.61     49.66 o 
   0   5  11     2039.40     1880.38     73.08 o 
   1   5  11      103.30       90.45     21.61 o 
   2   5  11      231.18      201.63     15.33 o 
   3   5  11      140.68      116.07     12.65 o 
   4   5  11      165.40      142.29     17.77 o 
   5   5  11       47.12       46.15     13.93 o 
   6   5  11      383.52      340.88     23.44 o 
   7   5  11       45.47       54.62     23.93 o 
   8   5  11       11.20        5.79     16.74 o 
   9   5  11        5.54       -3.64     11.79 o 
  10   5  11        4.32        6.66     14.81 o 
  11   5  11       14.46       37.17     27.11 o 
  -6   6  11       71.91       53.91     22.71 o 
  -5   6  11        0.51        0.71     22.32 o 
  -4   6  11       33.93       53.28     24.60 o 
  -3   6  11       13.11       21.14     16.82 o 
  -2   6  11        5.83       17.60     20.35 o 
  -1   6  11      201.95      195.59     30.88 o 
   0   6  11       11.53      -17.37     19.25 o 
   2   6  11     1172.18     1200.63     43.78 o 
   3   6  11      203.26      184.14     15.51 o 
   4   6  11      196.33      166.65     24.48 o 
   5   6  11        0.88       -1.69      9.16 o 
   6   6  11        2.78       -7.13     14.66 o 
   7   6  11        1.56       -1.30     11.92 o 
   8   6  11       14.61        8.36     13.46 o 
   9   6  11        0.03       -7.45      8.84 o 
  10   6  11      294.90      410.65     39.13 o 
  11   6  11        5.30       33.55     27.35 o 
  -6   7  11        6.16       15.48     19.25 o 
  -5   7  11       15.63       20.20     19.02 o 
  -4   7  11       53.45       70.09     27.03 o 
  -3   7  11      429.17      457.74     45.26 o 
  -2   7  11        3.84       -0.08     19.57 o 
  -1   7  11      316.09      348.82     37.95 o 
   0   7  11       31.27       26.25     21.69 o 
   1   7  11       31.21       12.02     20.98 o 
   2   7  11       68.40       66.17     17.12 o 
   3   7  11      687.36      710.91     39.45 o 
   4   7  11       12.66       13.11      9.92 o 
   5   7  11      106.73       93.04     15.29 o 
   6   7  11       14.97       18.16     10.77 o 
   7   7  11       10.89        1.53     12.78 o 
   8   7  11       88.99       79.40     16.74 o 
   9   7  11       64.43       61.70     16.33 o 
  10   7  11        8.11        5.19     23.57 o 
  11   7  11        7.26       -0.94     25.70 o 
  -5   8  11        4.03       12.18     18.23 o 
  -4   8  11       10.98        3.14     22.71 o 
  -3   8  11      199.26      242.42     33.40 o 
  -2   8  11        1.53       -5.11     14.93 o 
  -1   8  11      155.21      150.80     25.85 o 
   0   8  11       29.72       23.26     16.19 o 
   1   8  11     2046.45     2082.65     82.98 o 
   2   8  11        6.89       -2.57     10.11 o 
   3   8  11       19.08       22.87     12.41 o 
   4   8  11        0.05        0.00     16.66 o 
   5   8  11      161.20      146.44     19.49 o 
   6   8  11       48.13       58.25     13.81 o 
   7   8  11       68.68       61.02     14.45 o 
   8   8  11       37.73       44.01     14.19 o 
   9   8  11        8.54       -2.47     11.05 o 
  10   8  11       27.48       28.84     25.38 o 
  11   8  11        0.54        1.41     26.32 o 
  -4   9  11        0.52      -22.95     21.37 o 
  -3   9  11       84.33      102.71     24.99 o 
  -2   9  11       17.45       -0.79     15.09 o 
  -1   9  11      444.01      372.32     38.11 o 
   0   9  11        8.73        2.75     20.27 o 
   1   9  11        0.93       -0.79     19.72 o 
   2   9  11        0.02      -10.50     11.19 o 
   3   9  11       92.11       95.10     18.39 o 
   4   9  11      531.77      449.41     40.63 o 
   5   9  11      151.74      128.40     27.42 o 
   6   9  11      109.83       99.33     25.46 o 
   7   9  11      308.62      298.52     25.28 o 
   8   9  11        0.19       -9.87     11.09 o 
   9   9  11        0.59      -19.96     19.88 o 
  10   9  11        2.34      -22.87     15.24 o 
  11   9  11        0.01      -22.47     17.68 o 
  -4  10  11        0.10      -22.16     14.77 o 
  -3  10  11        0.06        4.79     23.02 o 
  -2  10  11      300.63      278.81     37.72 o 
  -1  10  11      190.97      199.05     30.02 o 
   0  10  11       25.49       28.92     23.02 o 
   1  10  11       67.20       45.34     23.26 o 
   2  10  11       91.28       99.63     17.63 o 
   3  10  11        7.04       23.34     13.11 o 
   4  10  11      262.09      262.86     33.48 o 
   5  10  11        0.43        5.58     18.78 o 
   6  10  11        4.59       17.92     20.43 o 
   7  10  11        7.59       19.25     17.52 o 
   8  10  11        0.00        7.15     17.37 o 
   9  10  11        2.55       -2.99     15.24 o 
  10  10  11       97.51      108.05     33.87 o 
  11  10  11        0.17        6.99     28.13 o 
  -3  11  11       68.15       17.37     24.60 o 
  -2  11  11        3.09      -13.99     21.45 o 
  -1  11  11       23.02       20.75     23.42 o 
   0  11  11       12.49       35.68     23.18 o 
   1  11  11      195.56      233.54     33.24 o 
   2  11  11        2.33        7.82     13.16 o 
   3  11  11        5.43       -0.33     13.95 o 
   4  11  11       13.46       -5.74     12.18 o 
   5  11  11       39.56       54.22     23.42 o 
   6  11  11       86.46       64.04     20.59 o 
   7  11  11       84.87       55.79     26.01 o 
   8  11  11       88.87      106.01     32.77 o 
   9  11  11       38.61       46.21     26.48 o 
  10  11  11       61.01       46.28     31.12 o 
  -1  12  11       21.25       48.88     25.30 o 
   0  12  11        9.66        0.16     15.72 o 
   1  12  11       26.80       38.66     24.83 o 
   2  12  11       11.38       13.26     15.54 o 
   3  12  11        8.64       19.13     13.22 o 
   4  12  11        3.63      -10.92     11.39 o 
   5  12  11        0.01       30.18     18.70 o 
   6  12  11       28.72       12.42     15.72 o 
   7  12  11       12.69        0.24     20.98 o 
   8  12  11      280.14      321.40     46.68 o 
   9  12  11        1.04       17.45     19.72 o 
  10  12  11       31.82       41.26     30.73 o 
   0  13  11        0.15        3.14     15.95 o 
   1  13  11       59.18       43.61     26.40 o 
   2  13  11        3.67       18.61     16.04 o 
   3  13  11      327.38      374.86     31.11 o 
   4  13  11      124.75       69.54     22.16 o 
   5  13  11       10.47        7.94     16.03 o 
   6  13  11       40.50       16.03     17.21 o 
   7  13  11      298.91      337.35     45.81 o 
   8  13  11       24.55       18.23     27.74 o 
   9  13  11        0.02      -13.20     18.78 o 
   2  14  11       17.59       12.30     31.94 o 
   3  14  11        0.58        4.98     13.61 o 
   5  14  11       35.90       38.66     25.22 o 
   6  14  11      126.47       76.70     30.49 o 
   7  14  11       14.98        0.24     24.99 o 
   8  14  11        0.58      -16.58     25.46 o 
   3  15  11        0.33        8.89     17.44 o 
   4  15  11       27.63       56.03     19.70 o 
   5  15  11       70.77       86.68     25.85 o 
   6  15  11        6.24       17.68     19.25 o 
   7  15  11        2.71      -29.15     22.87 o 
  -3  -6  12        0.90      -10.29     22.00 o 
  -2  -6  12        9.41       18.07     16.58 o 
   1  -6  12        2.39       -8.88     23.42 o 
   2  -6  12        1.01        3.85     15.56 o 
   3  -6  12        5.91        5.89     17.68 o 
  -4  -5  12       34.77       33.88     18.25 o 
  -3  -5  12        2.11       18.62     21.61 o 
  -2  -5  12        5.54       12.73     20.90 o 
   0  -5  12        3.49      -10.45     20.35 o 
   1  -5  12       13.82        6.99     23.73 o 
   2  -5  12      145.86      165.65     32.77 o 
   3  -5  12        5.65        2.59     22.24 o 
   4  -5  12        3.23       17.45     18.00 o 
   5  -5  12       35.61       65.07     28.21 o 
  -4  -4  12       66.12       54.06     18.75 o 
  -3  -4  12       10.59       21.93     15.72 o 
  -2  -4  12        0.08       -5.82     19.02 o 
  -1  -4  12        0.37       -1.57     19.10 o 
   0  -4  12        0.05        3.22     19.17 o 
   1  -4  12        8.52       12.97     22.08 o 
   2  -4  12        3.07        0.16     23.26 o 
   3  -4  12        1.76       -2.91     14.14 o 
   4  -4  12       71.15       44.01     25.85 o 
   5  -4  12       23.45       -9.59     21.45 o 
   6  -4  12        4.79       16.58     22.08 o 
  -5  -3  12      106.44      110.88     31.90 o 
  -4  -3  12        3.29        4.79     16.82 o 
  -3  -3  12        0.07       18.67     14.49 o 
  -2  -3  12        0.12        4.21     10.67 o 
  -1  -3  12       22.51       26.98     15.28 o 
   0  -3  12        0.05       80.07     25.30 o 
   1  -3  12        0.41       16.82     20.35 o 
   2  -3  12        0.01       -9.59     23.10 o 
   3  -3  12      117.33      122.90     26.80 o 
   4  -3  12       30.59       24.20     17.52 o 
   5  -3  12        2.01      -11.79     13.99 o 
   6  -3  12        9.84       -6.13     21.14 o 
   7  -3  12       10.95        9.27     20.98 o 
  -6  -2  12       22.95       54.46     29.63 o 
  -5  -2  12        0.30       -6.52     23.34 o 
  -4  -2  12       17.10       26.09     22.55 o 
  -3  -2  12       92.18      107.97     27.35 o 
  -2  -2  12      139.48      132.32     15.45 o 
  -1  -2  12       75.96       60.69     14.55 o 
   0  -2  12       16.81       42.80     21.65 o 
   1  -2  12        0.25       -2.78     13.01 o 
   2  -2  12       68.59       62.08     21.53 o 
   3  -2  12       17.78       17.68     23.10 o 
   4  -2  12        7.26       32.85     21.77 o 
   5  -2  12       41.43       57.13     21.69 o 
   6  -2  12        1.86      -10.92     19.41 o 
   7  -2  12        5.62        2.36     15.01 o 
  -6  -1  12        4.41        6.60     19.41 o 
  -5  -1  12       40.47       22.32     24.36 o 
  -4  -1  12       15.90       34.18     23.26 o 
  -3  -1  12        4.87       13.52     16.11 o 
  -2  -1  12        0.01       -2.21     13.22 o 
  -1  -1  12        1.54       -1.59     12.53 o 
   0  -1  12        8.96       22.21     14.39 o 
   1  -1  12       43.79       39.18     13.34 o 
   2  -1  12       34.40       42.31     15.83 o 
   3  -1  12       97.15      109.86     26.48 o 
   4  -1  12       14.09       11.00     16.82 o 
   5  -1  12       67.99       65.85     24.05 o 
   6  -1  12        0.30      -19.57     17.68 o 
   7  -1  12       18.81       16.27     16.74 o 
   8  -1  12        2.36       11.16     21.22 o 
  -6   0  12      133.48      132.49     34.97 o 
  -5   0  12      153.85      205.41     36.78 o 
  -4   0  12      372.14      352.12     39.29 o 
  -3   0  12       43.76       33.24     18.62 o 
  -2   0  12       34.02       53.04     22.08 o 
  -1   0  12       35.65       41.84     12.25 o 
   0   0  12      594.91      629.55     33.37 o 
   1   0  12       14.47       15.77     13.41 o 
   2   0  12       73.51       71.66     16.26 o 
   3   0  12        1.98       -9.12     13.61 o 
   4   0  12      630.49      701.45     36.48 o 
   5   0  12       19.57        7.94     15.24 o 
   6   0  12       67.83       51.71     19.57 o 
   7   0  12        7.99        8.33     21.22 o 
   8   0  12       38.97       55.87     25.22 o 
   9   0  12       44.59       40.94     21.22 o 
  -6   1  12       19.50       40.00     26.95 o 
  -5   1  12       57.86       57.13     21.92 o 
  -4   1  12        2.71        4.79     23.65 o 
  -3   1  12        9.38       15.64     21.30 o 
  -2   1  12       55.59       58.46     23.97 o 
  -1   1  12      382.80      385.45     27.28 o 
   0   1  12      668.38      667.21     33.75 o 
   1   1  12        0.24        5.18     13.37 o 
   2   1  12        0.04       13.29     13.37 o 
   3   1  12       54.64       36.67     13.19 o 
   4   1  12        4.58       13.07     10.33 o 
   5   1  12       34.65       26.84     10.87 o 
   6   1  12      109.09      140.27     28.76 o 
   7   1  12       83.20       59.64     20.12 o 
   8   1  12       24.41        9.98     20.51 o 
   9   1  12        0.84       -2.12     20.27 o 
  -6   2  12       22.15       32.45     21.77 o 
  -5   2  12       32.59        3.46     22.95 o 
  -4   2  12        9.91       21.53     24.28 o 
  -3   2  12      128.67      123.69     25.07 o 
  -2   2  12       98.50       64.67     24.05 o 
  -1   2  12       13.93       20.12     15.24 o 
   0   2  12       12.92        2.67     10.59 o 
   1   2  12      156.42      143.21     18.32 o 
   2   2  12       22.95       15.54     11.24 o 
   3   2  12      248.59      240.04     22.87 o 
   4   2  12       47.28       59.20     10.98 o 
   5   2  12       88.01       96.22     13.82 o 
   6   2  12       33.34       26.56     12.97 o 
   7   2  12      173.63      168.09     29.31 o 
   8   2  12        0.91        8.02     18.94 o 
   9   2  12        0.24       -0.39     20.04 o 
  10   2  12        7.01        7.86     22.95 o 
  -6   3  12        0.59       20.12     26.48 o 
  -5   3  12       76.46       83.06     30.25 o 
  -4   3  12       79.64       73.95     27.19 o 
  -3   3  12       27.71       19.17     18.62 o 
  -2   3  12      107.50       96.50     27.03 o 
  -1   3  12       63.86       43.69     21.61 o 
   0   3  12       35.01       38.74     20.59 o 
   1   3  12      753.00      721.95     36.58 o 
   2   3  12       42.94       39.99     12.05 o 
   3   3  12      518.59      527.67     28.02 o 
   4   3  12        1.39        1.44     10.05 o 
   5   3  12      152.54      168.11     15.51 o 
   6   3  12       66.79       61.73     12.69 o 
   7   3  12       18.89       23.04     14.65 o 
   8   3  12        8.95        8.73     12.33 o 
   9   3  12        1.46        9.98     14.85 o 
  10   3  12       17.47       27.27     23.10 o 
  -6   4  12        0.11       -8.64     24.52 o 
  -5   4  12       25.52       67.74     29.70 o 
  -4   4  12       25.74       -5.89     15.72 o 
  -3   4  12       34.41       62.32     25.38 o 
  -2   4  12       15.71       -0.39     20.35 o 
  -1   4  12      291.31      260.03     33.24 o 
   0   4  12      679.83      737.25     50.37 o 
   1   4  12       72.29       73.59     14.32 o 
   2   4  12       11.38        6.85     11.21 o 
   3   4  12       19.45        0.96      9.11 o 
   4   4  12       99.48      107.89     13.70 o 
   5   4  12        4.35        3.22     13.52 o 
   6   4  12      168.81      170.65     19.12 o 
   7   4  12       50.57       69.65     16.52 o 
   8   4  12        1.80       -2.56     13.65 o 
   9   4  12        1.46       -3.21     15.91 o 
  10   4  12        0.32      -10.61     20.04 o 
  -6   5  12       34.93       10.84     26.40 o 
  -5   5  12       21.17       20.98     26.40 o 
  -4   5  12       10.80       11.32     17.37 o 
  -3   5  12       66.03       67.19     21.61 o 
  -2   5  12      181.11      202.66     29.55 o 
  -1   5  12        0.46       -9.90     11.87 o 
   0   5  12        0.20        0.08     19.25 o 
   1   5  12       52.31       18.15     15.48 o 
   2   5  12      116.44      110.95     17.17 o 
   3   5  12      123.33      120.58     14.32 o 
   4   5  12      263.23      246.32     18.25 o 
   5   5  12       45.87       36.39     12.46 o 
   6   5  12      146.45      155.75     24.67 o 
   7   5  12       22.15       18.92     10.70 o 
   8   5  12      150.44      169.39     19.28 o 
   9   5  12        1.87        7.75     14.48 o 
  10   5  12        0.08        0.41     13.69 o 
  -5   6  12        7.22       20.35     25.30 o 
  -4   6  12       29.15       33.87     18.86 o 
  -3   6  12       24.72        5.50     16.50 o 
  -2   6  12      285.58      274.64     33.55 o 
  -1   6  12      203.76      173.51     29.55 o 
   0   6  12       54.81       68.68     19.57 o 
   1   6  12       38.77       37.88     22.32 o 
   2   6  12        0.85        1.57      9.12 o 
   3   6  12      213.54      208.67     17.26 o 
   4   6  12      132.59      132.94     16.63 o 
   5   6  12        2.98       -0.22      9.54 o 
   6   6  12      125.50      115.20     16.20 o 
   7   6  12       15.69       -0.72     12.69 o 
   8   6  12       11.73        7.04     13.45 o 
   9   6  12       22.17       23.69     13.44 o 
  10   6  12        1.81      -17.56     14.25 o 
  11   6  12        2.11       -2.51     23.50 o 
  -5   7  12        6.11      -23.97     23.18 o 
  -4   7  12       12.69       17.76     24.60 o 
  -3   7  12       26.97       19.17     23.18 o 
  -2   7  12        0.22        1.57     14.46 o 
  -1   7  12       19.49       36.46     22.24 o 
   0   7  12       19.54       12.26     15.56 o 
   1   7  12      219.83      248.71     34.81 o 
   2   7  12      269.63      239.19     23.10 o 
   3   7  12       48.61       49.41     15.92 o 
   4   7  12      177.16      143.89     19.78 o 
   5   7  12       62.74       51.34     13.15 o 
   6   7  12        6.78       11.21     10.80 o 
   7   7  12        9.65       11.05     12.94 o 
   8   7  12       11.58        2.79     13.40 o 
   9   7  12        0.38        3.18     11.86 o 
  10   7  12        1.81        0.32     15.05 o 
  11   7  12        0.40        0.31     23.10 o 
  -4   8  12      107.05      145.69     29.15 o 
  -3   8  12       10.76       11.16     23.02 o 
  -2   8  12        2.54      -16.19     20.67 o 
  -1   8  12      176.63      184.82     28.37 o 
   0   8  12       11.07        5.34     14.77 o 
   2   8  12        4.37        6.97     10.69 o 
   3   8  12      229.00      248.42     34.46 o 
   4   8  12       88.23       60.04     19.65 o 
   5   8  12       51.26       32.15     12.54 o 
   6   8  12      101.29      108.05     15.88 o 
   7   8  12       24.31       19.20     11.72 o 
   8   8  12        0.60       10.35     11.57 o 
   9   8  12        0.17        2.27     15.30 o 
  10   8  12        0.26        6.99     17.92 o 
  11   8  12        0.00       10.22     17.45 o 
  -4   9  12        2.41       17.52     18.78 o 
  -3   9  12       33.85       47.38     27.19 o 
  -2   9  12        2.09       -3.93     14.93 o 
  -1   9  12      374.42      394.72     43.22 o 
   0   9  12       30.57       23.42     16.97 o 
   1   9  12       30.94       55.64     20.67 o 
   2   9  12      270.93      281.52     24.80 o 
   3   9  12       17.87       13.73     15.09 o 
   5   9  12       53.11       31.35     15.79 o 
   6   9  12       21.63        3.22     14.07 o 
   7   9  12      210.64      207.76     23.41 o 
   8   9  12       41.28       42.21     16.13 o 
   9   9  12        0.20        8.25     23.65 o 
  10   9  12        0.16       -5.34     22.87 o 
  -3  10  12       38.30       41.96     27.27 o 
  -2  10  12      154.69      203.92     35.36 o 
  -1  10  12       27.76       20.12     23.50 o 
   0  10  12        2.82      -11.94     13.91 o 
   1  10  12       22.75        0.86     15.95 o 
   2  10  12        0.46        3.87     11.18 o 
   3  10  12        3.77       40.95     43.69 o 
   5  10  12        0.86        0.00     13.52 o 
   6  10  12       64.96       73.24     21.69 o 
   7  10  12       36.21       29.70     22.79 o 
   8  10  12       12.59        6.60     14.59 o 
   9  10  12       23.58       50.53     28.37 o 
  10  10  12        0.33      -12.57     23.26 o 
  -2  11  12        2.41       -7.78     22.79 o 
  -1  11  12        3.13       -8.72     15.72 o 
   0  11  12        0.07       -5.58     14.93 o 
   1  11  12      216.13      201.09     36.46 o 
   2  11  12        6.50        3.50     12.37 o 
   3  11  12        2.45        6.43     28.05 o 
   5  11  12       42.49       16.50     15.40 o 
   6  11  12       23.53       23.10     17.52 o 
   7  11  12       14.14       11.08     16.27 o 
   8  11  12        5.78        8.17     16.97 o 
   9  11  12      234.42      285.64     44.95 o 
  10  11  12        0.18       -0.31     18.39 o 
  -1  12  12       23.46       34.42     25.54 o 
   0  12  12      115.87      145.61     31.98 o 
   1  12  12        6.58      -12.81     16.27 o 
   2  12  12       22.23       22.68     14.04 o 
   3  12  12       14.36        2.18     13.88 o 
   4  12  12       34.30       39.61     27.58 o 
   5  12  12       10.15       -5.42     19.80 o 
   6  12  12        0.49       -8.80     20.59 o 
   7  12  12        3.92       -1.41     21.45 o 
   8  12  12       31.69       32.45     25.93 o 
   9  12  12       24.18        4.32     20.04 o 
   0  13  12        6.52       16.97     25.07 o 
   1  13  12       81.16       84.40     30.88 o 
   2  13  12        4.99        5.08     15.76 o 
   3  13  12       77.58       89.20     22.67 o 
   4  13  12        2.81       17.19     14.40 o 
   5  13  12        1.88       -5.03     20.20 o 
   6  13  12        1.92       -8.96     22.24 o 
   7  13  12       14.91       16.97     23.26 o 
   8  13  12        0.43      -18.39     23.65 o 
   9  13  12        0.99       17.21     20.82 o 
   1  14  12        6.86       -1.41     18.55 o 
   2  14  12       14.58        9.25     14.50 o 
   3  14  12      118.10      181.15     44.71 o 
   4  14  12       72.33       80.85     21.67 o 
   5  14  12        7.66        2.12     22.00 o 
   6  14  12       73.98       72.06     29.63 o 
   7  14  12       36.73       34.58     26.80 o 
   8  14  12        2.45        5.74     28.13 o 
   4  15  12        2.32        6.43     19.43 o 
   5  15  12       20.01       25.46     25.15 o 
   1  -5  13       11.51        3.22     16.11 o 
   2  -5  13       14.79        6.92     26.56 o 
   0  -4  13        4.58       11.55     21.69 o 
   1  -4  13       91.40      102.47     29.47 o 
   2  -4  13        2.87      -15.32     15.72 o 
   3  -4  13        0.51       19.49     25.38 o 
   4  -4  13       49.61       68.52     26.72 o 
  -4  -3  13        9.32       65.14     29.78 o 
  -3  -3  13        0.22       -0.16     17.05 o 
  -2  -3  13        5.77       25.22     22.55 o 
  -1  -3  13       81.84      105.85     28.29 o 
   0  -3  13       12.04       42.36     23.34 o 
   1  -3  13        5.00        9.98     16.58 o 
   2  -3  13        4.82        5.50     17.05 o 
   3  -3  13        1.96       13.28     25.62 o 
   4  -3  13        0.02      -14.30     15.56 o 
   5  -3  13       19.40       20.90     18.55 o 
  -4  -2  13        7.73       26.01     24.05 o 
  -3  -2  13       72.93      121.33     29.39 o 
  -2  -2  13        4.95       -3.58     14.26 o 
  -1  -2  13        8.98       11.64     19.65 o 
   0  -2  13       27.19       49.29     16.19 o 
   1  -2  13       13.99       11.55     21.14 o 
   2  -2  13       11.63       15.32     22.55 o 
   3  -2  13       60.53       51.55     21.92 o 
   4  -2  13       44.34       34.18     21.14 o 
   5  -2  13        8.44       23.97     22.24 o 
   6  -2  13       15.74        8.49     16.50 o 
  -5  -1  13        0.49       -5.42     24.44 o 
  -4  -1  13        1.80       27.19     25.15 o 
  -3  -1  13        1.93       17.60     16.97 o 
  -2  -1  13        4.43       15.48     21.22 o 
  -1  -1  13       11.60        5.69     13.47 o 
   0  -1  13       13.65       23.45     15.07 o 
   1  -1  13        0.00        0.39     14.27 o 
   2  -1  13      184.42      208.56     34.42 o 
   3  -1  13        1.10       18.23     22.55 o 
   4  -1  13        2.12       -9.27     23.34 o 
   5  -1  13       44.57       63.34     23.65 o 
   6  -1  13       73.03       73.47     22.79 o 
   7  -1  13        6.45      -12.26     20.20 o 
  -5   0  13        5.52       11.16     18.47 o 
  -4   0  13      536.69      490.51     50.14 o 
  -3   0  13        1.18       13.75     16.34 o 
  -2   0  13       24.92       22.00     21.85 o 
  -1   0  13        0.09        0.79     13.96 o 
   0   0  13       18.03       31.83     12.18 o 
   1   0  13      111.84       70.23     15.83 o 
   2   0  13       11.43       21.42     14.35 o 
   3   0  13       33.06       50.45     16.20 o 
   4   0  13      144.92      114.02     26.64 o 
   5   0  13       41.66       64.44     28.29 o 
   6   0  13        3.98      -21.37     19.02 o 
   7   0  13       11.17       36.70     23.02 o 
   8   0  13        9.85      -11.87     20.90 o 
  -5   1  13        0.01        1.65     23.57 o 
  -4   1  13        0.76       11.39     18.62 o 
  -3   1  13        3.05       -0.47     21.85 o 
  -2   1  13       56.02       72.45     26.17 o 
  -1   1  13       13.70       -4.87     19.17 o 
   0   1  13       38.19       52.85     16.13 o 
   1   1  13       19.78       13.28     19.65 o 
   2   1  13        3.45       14.57     12.25 o 
   3   1  13        6.62       -4.33     12.82 o 
   4   1  13      164.74      147.39     19.72 o 
   5   1  13       35.69       30.25     23.57 o 
   6   1  13       91.69      112.06     28.13 o 
   7   1  13      130.31      119.92     27.50 o 
   8   1  13        0.01       -1.65     15.72 o 
  -5   2  13        0.25        5.58     18.23 o 
  -4   2  13       38.07       70.09     23.34 o 
  -3   2  13       28.64       43.46     19.65 o 
  -2   2  13        4.57        3.46     15.32 o 
  -1   2  13      139.83      128.40     25.46 o 
   0   2  13       86.77       89.82     18.02 o 
   1   2  13       29.97       32.41     12.76 o 
   2   2  13       39.10       38.71     15.24 o 
   3   2  13      275.87      242.59     24.10 o 
   4   2  13       21.65        7.09     13.40 o 
   5   2  13       17.97       26.21     11.96 o 
   6   2  13        6.16       -1.59     10.10 o 
   7   2  13       15.18       -1.81     16.58 o 
   8   2  13        4.52        3.61     20.59 o 
   9   2  13        1.28       10.29     15.95 o 
  -5   3  13       76.07       83.77     30.25 o 
  -4   3  13       19.26       41.41     25.77 o 
  -3   3  13      247.70      231.11     33.24 o 
  -2   3  13       15.57       10.37     16.82 o 
  -1   3  13        8.37       40.86     21.53 o 
   0   3  13        4.54       -0.08     12.89 o 
   1   3  13      205.93      179.78     20.52 o 
   2   3  13      133.11      144.44     22.99 o 
   3   3  13      169.31      192.35     22.45 o 
   4   3  13       19.57       26.55     11.08 o 
   5   3  13       74.92       59.33     11.29 o 
   6   3  13        9.72       16.70      9.91 o 
   7   3  13       94.20       81.40     17.45 o 
   8   3  13       19.42       30.33     25.30 o 
   9   3  13       72.17       56.03     27.42 o 
  -5   4  13       21.61       32.85     21.61 o 
  -4   4  13        0.59       -1.96     16.90 o 
  -3   4  13       45.03       63.89     28.05 o 
  -2   4  13        0.03       23.81     17.60 o 
  -1   4  13       37.75       19.33     20.98 o 
   0   4  13      253.24      201.64     31.20 o 
   1   4  13        0.65       -5.82     12.02 o 
   2   4  13       10.59       17.58     10.61 o 
   3   4  13        7.56        7.29     13.02 o 
   4   4  13        2.32        4.02     10.91 o 
   5   4  13        2.68        6.07     10.39 o 
   6   4  13       17.89       35.99     21.45 o 
   7   4  13      125.08      105.60     18.27 o 
   8   4  13      117.07      112.34     20.05 o 
   9   4  13      218.17      219.16     35.75 o 
  10   4  13        4.51       -9.04     23.42 o 
  -5   5  13       10.76        0.16     19.10 o 
  -4   5  13        0.07       21.85     24.99 o 
  -3   5  13       40.08       50.92     20.75 o 
  -2   5  13       41.24       58.78     25.30 o 
  -1   5  13        1.31       -6.21     19.72 o 
   0   5  13      445.01      340.89     35.75 o 
   1   5  13      194.61      176.18     26.72 o 
   2   5  13        2.47       -4.86     10.92 o 
   3   5  13       23.30        7.33      7.81 o 
   4   5  13       13.65       -1.74     10.25 o 
   5   5  13       13.74       12.18     10.63 o 
   6   5  13       68.83       75.29     17.56 o 
   7   5  13       11.43        8.02     10.13 o 
   8   5  13      168.77      196.88     23.09 o 
   9   5  13       24.78       25.59     13.67 o 
  10   5  13        3.70       13.74     15.02 o 
  -4   6  13       43.46       52.49     26.48 o 
  -3   6  13       12.60       31.04     19.17 o 
  -2   6  13       79.69       78.74     26.48 o 
  -1   6  13       73.71       75.99     24.91 o 
   0   6  13       35.95       55.87     23.73 o 
   1   6  13        0.02       -7.62     18.62 o 
   2   6  13        0.04      -12.26     19.57 o 
   3   6  13       11.83       12.29     10.06 o 
   4   6  13       86.91       96.25     12.84 o 
   5   6  13       18.50       19.05     13.96 o 
   6   6  13       26.10       19.25     13.72 o 
   7   6  13       35.83       24.52     19.41 o 
   8   6  13       38.24       44.55     15.68 o 
   9   6  13       21.98       27.15     14.25 o 
  10   6  13       41.36       60.98     18.31 o 
  -4   7  13       31.98       32.61     20.67 o 
  -3   7  13       39.73       36.70     26.01 o 
  -2   7  13       12.75       13.83     22.00 o 
  -1   7  13       41.49       37.33     23.97 o 
   0   7  13        0.36       -8.41     19.41 o 
   1   7  13       22.75       24.91     17.05 o 
   2   7  13       75.79       54.77     19.80 o 
   3   7  13       24.18       21.69     14.89 o 
   4   7  13      228.51      221.87     19.12 o 
   5   7  13        2.59        4.40     18.86 o 
   6   7  13       92.46       91.79     17.63 o 
   7   7  13       39.78       46.06     16.58 o 
   8   7  13       41.21       34.53     15.52 o 
   9   7  13       77.53       95.27     20.39 o 
  10   7  13      130.61      173.54     23.86 o 
  -4   8  13        0.68      -14.30     23.50 o 
  -3   8  13        3.09      -14.07     23.10 o 
  -2   8  13        0.76       -7.23     20.43 o 
  -1   8  13        0.38        9.04     21.37 o 
   0   8  13      750.88      720.83     54.22 o 
   1   8  13       35.86        9.90     21.85 o 
   2   8  13       29.66       39.21     23.10 o 
   3   8  13      225.54      260.50     26.16 o 
   4   8  13      149.66      176.51     20.46 o 
   5   8  13      114.07      133.76     20.75 o 
   6   8  13       18.26        7.73     13.64 o 
   7   8  13      201.28      184.43     22.57 o 
   8   8  13        3.26       15.64     15.00 o 
   9   8  13      119.15      134.02     22.02 o 
  10   8  13        0.29       10.14     23.26 o 
  -3   9  13        5.41      -13.12     24.60 o 
  -2   9  13       24.50       39.53     25.70 o 
  -1   9  13        0.72       24.67     22.24 o 
   0   9  13        6.26        5.82     16.19 o 
   1   9  13        2.67        9.19     16.42 o 
   2   9  13        2.97       13.95     12.95 o 
   3   9  13      347.39      338.09     27.94 o 
   4   9  13      103.78      108.05     20.28 o 
   5   9  13       54.74       68.05     20.12 o 
   6   9  13       20.03       29.55     17.60 o 
   7   9  13        0.27       10.92     16.27 o 
   8   9  13       37.22       15.67     12.55 o 
   9   9  13       49.92       43.33     15.75 o 
  10   9  13        0.93        1.10     24.52 o 
  -2  10  13      287.33      342.22     43.14 o 
  -1  10  13        0.11       33.79     24.28 o 
   0  10  13       25.10        7.47     16.74 o 
   1  10  13        1.51      -16.27     21.61 o 
   2  10  13       77.03       46.86     15.41 o 
   3  10  13      311.88      367.41     30.84 o 
   4  10  13        0.94       -4.60     12.88 o 
   5  10  13       10.47        7.70     15.09 o 
   6  10  13        0.02       -7.54     14.07 o 
   7  10  13       44.34       24.91     22.32 o 
   8  10  13       33.25       41.20     15.24 o 
   9  10  13       34.60       42.59     26.80 o 
  10  10  13       24.46       12.18     19.17 o 
  -1  11  13        2.36       -8.33     23.26 o 
   0  11  13        0.03       -4.16     15.72 o 
   1  11  13      304.87      312.13     43.22 o 
   2  11  13       12.01        9.81     13.40 o 
   3  11  13        0.04      -22.17     19.57 o 
   4  11  13       83.89       85.30     19.28 o 
   5  11  13        0.01       -3.77     14.07 o 
   6  11  13        0.13        0.08     15.79 o 
   7  11  13       47.88       36.62     19.80 o 
   8  11  13       23.51       13.44     17.60 o 
   9  11  13       73.11       68.05     24.28 o 
   0  12  13       69.89      125.10     33.48 o 
   1  12  13       59.03       71.98     30.49 o 
   2  12  13        7.81        5.03     17.45 o 
   3  12  13       42.48       22.17     16.29 o 
   4  12  13        0.81       -5.26     13.66 o 
   5  12  13       32.29       54.14     25.15 o 
   6  12  13        9.87       -1.65     21.61 o 
   7  12  13        0.43        4.24     22.63 o 
   8  12  13        1.17      -16.03     21.61 o 
   9  12  13       94.92      106.24     29.55 o 
   1  13  13       15.71        6.37     19.96 o 
   2  13  13       18.18       24.91     27.66 o 
   3  13  13       16.16       27.79     16.58 o 
   4  13  13       47.75       48.65     21.21 o 
   5  13  13       90.04       73.00     25.93 o 
   6  13  13       41.32       18.86     18.62 o 
   7  13  13       28.14       11.47     19.02 o 
   8  13  13        7.37       -9.59     16.74 o 
   3  14  13        1.12       -0.76     17.48 o 
   4  14  13       66.30      105.44     24.42 o 
   5  14  13       67.94       77.80     28.60 o 
   6  14  13       54.89       25.77     21.22 o 
   0  -4  14       12.28       28.76     25.93 o 
   1  -4  14        1.28       12.34     24.28 o 
   0  -3  14        0.25       19.25     24.75 o 
   1  -3  14        6.89        6.92     23.18 o 
   2  -3  14        0.03       -8.49     22.95 o 
   3  -3  14       49.03       60.82     29.47 o 
   4  -3  14       17.12       11.87     28.92 o 
  -3  -2  14        1.24       -6.92     24.12 o 
  -2  -2  14       93.68       58.46     26.56 o 
  -1  -2  14        6.81        1.39     19.65 o 
   0  -2  14        2.70       -7.31     22.71 o 
   1  -2  14       12.32       25.85     25.38 o 
   2  -2  14       68.34       95.40     29.39 o 
   3  -2  14        3.96       -9.27     22.79 o 
   4  -2  14        2.95       16.11     27.90 o 
   5  -2  14       19.58       39.06     23.34 o 
  -3  -1  14        3.60       13.28     23.65 o 
  -2  -1  14        0.26        3.30     22.71 o 
  -1  -1  14        0.09       -3.66     12.38 o 
   0  -1  14        8.29       21.17     14.06 o 
   1  -1  14       15.47       13.99     23.42 o 
   2  -1  14       22.26       26.56     19.49 o 
   3  -1  14       70.43       98.54     30.41 o 
   4  -1  14       15.85        5.97     24.52 o 
   5  -1  14        0.01       -7.23     17.21 o 
   6  -1  14       29.84       25.15     24.83 o 
  -4   0  14        4.84        6.84     24.05 o 
  -3   0  14        1.12      -10.22     23.89 o 
  -2   0  14       17.82       40.78     20.59 o 
  -1   0  14        3.86       -4.93     15.16 o 
   0   0  14       42.77       48.01     20.27 o 
   1   0  14        3.99        1.01     14.36 o 
   2   0  14       19.24       14.31     13.41 o 
   3   0  14        1.86       12.65     22.24 o 
   4   0  14      247.03      337.27     41.33 o 
   5   0  14        8.80       -2.04     22.95 o 
   6   0  14        3.77        1.49     25.46 o 
   7   0  14       10.80        6.99     18.00 o 
  -4   1  14        0.12      -12.02     16.82 o 
  -3   1  14        2.12        8.49     24.05 o 
  -2   1  14       25.49       39.61     18.39 o 
  -1   1  14       55.18       30.18     22.79 o 
   0   1  14        4.16        4.57     16.15 o 
   1   1  14        1.06        2.57     14.21 o 
   2   1  14       17.37       18.47     11.46 o 
   3   1  14       92.53      105.67     19.44 o 
   4   1  14       77.70       73.09     17.84 o 
   5   1  14       27.13       33.55     23.18 o 
   7   1  14        6.48        5.82     23.97 o 
  -4   2  14        1.89        7.86     19.80 o 
  -3   2  14        0.01       -8.96     22.95 o 
  -2   2  14       65.73      102.16     29.63 o 
  -1   2  14        1.79        5.50     21.06 o 
   0   2  14        8.23        5.08     14.69 o 
   1   2  14       22.75       50.20     16.62 o 
   2   2  14        0.33       -7.51     13.72 o 
   3   2  14       69.42       55.43     16.71 o 
   4   2  14      107.95      119.74     19.20 o 
   5   2  14       60.98       70.55     14.20 o 
   6   2  14       76.48       71.19     22.95 o 
   7   2  14        9.64       29.70     19.49 o 
   8   2  14       10.01      -18.70     22.24 o 
  -4   3  14        0.28       -0.31     24.67 o 
  -3   3  14      101.47      129.66     31.20 o 
  -2   3  14       85.88       76.62     27.90 o 
  -1   3  14       34.29       54.54     24.75 o 
   0   3  14        1.17      -15.01     18.94 o 
   1   3  14      237.31      242.40     35.17 o 
   2   3  14       70.71       84.66     17.95 o 
   3   3  14       50.35       57.31     18.23 o 
   4   3  14        9.46        4.95     13.99 o 
   5   3  14      174.75      178.10     18.48 o 
   6   3  14        5.80        8.44     10.46 o 
   7   3  14        4.02        7.11     12.42 o 
   8   3  14        4.50        5.74     23.34 o 
  -4   4  14       18.71       26.32     21.22 o 
  -3   4  14       11.47      -16.42     23.18 o 
  -2   4  14        0.82       15.56     23.89 o 
  -1   4  14        9.78       20.27     21.61 o 
   0   4  14      124.45      113.94     23.81 o 
   1   4  14      465.52      492.79     45.18 o 
   2   4  14        3.77        1.25     13.94 o 
   3   4  14       17.85       14.93     11.00 o 
   4   4  14      113.54      107.59     15.08 o 
   5   4  14       65.57       69.42     13.46 o 
   6   4  14       23.92       28.29     22.71 o 
   7   4  14       77.89      130.03     20.66 o 
   8   4  14       36.08       50.31     19.25 o 
   9   4  14        1.46        4.09     24.91 o 
  -4   5  14       19.93       33.63     27.66 o 
  -3   5  14       11.23       -8.17     25.30 o 
  -2   5  14       47.81       38.19     20.51 o 
  -1   5  14        6.08       -1.26     21.22 o 
   0   5  14        0.56       -2.28     20.04 o 
   1   5  14       12.07      -10.45     18.62 o 
   2   5  14       21.40       29.94     16.90 o 
   3   5  14        3.95       11.20     12.54 o 
   4   5  14       34.01       35.59     12.45 o 
   5   5  14       61.78       56.28     14.05 o 
   6   5  14       19.39       18.82     10.99 o 
   7   5  14      129.25      106.76     18.46 o 
   8   5  14       34.17       42.13     17.64 o 
   9   5  14        1.58       -1.42     12.96 o 
  -3   6  14       23.06       30.33     26.80 o 
  -2   6  14       51.44       50.29     21.85 o 
  -1   6  14       42.36       13.20     22.79 o 
   0   6  14      133.24      116.54     28.92 o 
   1   6  14        5.26       -0.71     14.93 o 
   2   6  14        7.89       17.21     22.08 o 
   3   6  14      203.52      198.71     22.66 o 
   4   6  14      142.38      198.81     17.64 o 
   5   6  14        0.72      -10.21      8.30 o 
   6   6  14       67.41       74.93     18.78 o 
   7   6  14       32.38       27.02     14.93 o 
   8   6  14        9.12       13.73     15.53 o 
   9   6  14        2.75       11.66     13.56 o 
  -3   7  14       33.90       66.17     29.47 o 
  -2   7  14      102.84      101.68     25.93 o 
  -1   7  14        3.38       17.05     22.55 o 
   0   7  14       21.26       22.16     22.95 o 
   1   7  14      225.71      238.10     32.14 o 
   2   7  14      691.07      741.89     56.89 o 
   3   7  14       17.50       18.45     11.88 o 
   4   7  14       23.44       13.51     12.48 o 
   5   7  14       10.69       17.09     12.06 o 
   6   7  14       15.88        5.18     12.80 o 
   7   7  14        6.97        5.70     11.59 o 
   8   7  14        6.12        4.02     15.57 o 
   9   7  14       45.28       27.24     15.23 o 
  -3   8  14       10.11        9.67     19.65 o 
  -2   8  14        4.72        9.35     23.57 o 
  -1   8  14       54.99       70.72     26.25 o 
   0   8  14       80.76       40.94     25.54 o 
   1   8  14        0.02       -6.92     15.01 o 
   2   8  14       15.00       -1.96     23.26 o 
   3   8  14        6.41        7.03     10.91 o 
   4   8  14        3.06       -1.77     16.74 o 
   5   8  14       53.40       48.45     13.40 o 
   6   8  14       49.83       44.49     14.71 o 
   7   8  14        8.34        9.17     15.48 o 
   8   8  14      151.37      154.93     21.42 o 
   9   8  14       30.03       26.35     19.49 o 
  -2   9  14        0.00        1.18     18.00 o 
  -1   9  14        0.01       -1.73     16.11 o 
   0   9  14        3.14       -9.51     22.95 o 
   1   9  14       50.84       32.77     25.38 o 
   2   9  14       22.09        2.20     22.24 o 
   3   9  14      178.87      167.69     21.55 o 
   4   9  14        3.49       16.24     12.15 o 
   5   9  14       58.74       52.21     15.23 o 
   6   9  14       65.65       51.31     22.47 o 
   7   9  14       49.32       61.03     16.20 o 
   8   9  14       85.34       55.07     25.81 o 
   9   9  14        2.64       -3.40     14.75 o 
  -1  10  14        3.53       -0.79     16.97 o 
   0  10  14       43.38       46.13     22.47 o 
   1  10  14        0.29        4.48     17.13 o 
   2  10  14       28.38       31.51     26.48 o 
   3  10  14        6.71        2.52     11.09 o 
   4  10  14        5.60       27.24     14.52 o 
   5  10  14       52.25       48.21     16.38 o 
   6  10  14       10.23       21.14     15.95 o 
   7  10  14       80.76       69.39     23.10 o 
   8  10  14        9.87        3.36     14.16 o 
   9  10  14        4.86       -5.82     15.40 o 
   0  11  14       27.97      -12.42     18.23 o 
   1  11  14       62.38       61.92     22.87 o 
   2  11  14       26.20       10.37     26.95 o 
   3  11  14       46.86       73.92     16.90 o 
   4  11  14       11.09       16.07     14.91 o 
   5  11  14        1.65       -8.91     13.62 o 
   6  11  14       24.25       -0.79     14.77 o 
   7  11  14       10.84        5.97     24.05 o 
   8  11  14        2.20       -0.86     18.39 o 
   1  12  14       73.18       98.23     32.77 o 
   2  12  14        1.72        7.86     27.03 o 
   3  12  14        5.98       21.76     15.80 o 
   4  12  14      227.67      203.32     26.67 o 
   5  12  14       80.95       69.67     20.39 o 
   6  12  14        4.99       15.40     16.50 o 
   7  12  14        4.03       -6.84     17.37 o 
   8  12  14       28.69       69.86     30.57 o 
   3  13  14        3.47       20.41     16.25 o 
   4  13  14        1.03        8.16     19.65 o 
   5  13  14        0.10        5.28     19.31 o 
   6  13  14       77.61       73.16     28.60 o 
   0  -2  15        3.12        4.01     24.44 o 
   1  -2  15       12.63       40.08     28.84 o 
   2  -2  15        0.60        9.04     25.30 o 
  -1  -1  15        0.73       -5.02     15.91 o 
   0  -1  15       13.56       18.67     16.83 o 
   1  -1  15        0.02       12.02     19.33 o 
   2  -1  15        9.30        4.56     19.57 o 
   3  -1  15       32.45       64.28     28.45 o 
   4  -1  15        2.32       14.62     24.83 o 
  -2   0  15        6.29        6.37     23.73 o 
  -1   0  15        2.72        1.96     21.06 o 
   0   0  15        1.45      -11.42     13.47 o 
   1   0  15       89.48      115.72     20.05 o 
   2   0  15        2.66       28.45     27.19 o 
   3   0  15        8.14        5.66     17.76 o 
   4   0  15        3.01       18.62     18.78 o 
   5   0  15        2.50      -18.62     21.22 o 
  -2   1  15        4.79       13.52     24.44 o 
  -1   1  15       67.38       66.48     28.21 o 
   0   1  15        0.09       -2.88     11.33 o 
   1   1  15       11.21        7.09     24.71 o 
   2   1  15       14.78       16.86     23.26 o 
   3   1  15        3.25        4.97     13.38 o 
   4   1  15       13.19       11.94     23.26 o 
   5   1  15       12.10       22.32     19.88 o 
  -3   2  15        0.00       13.20     25.93 o 
  -2   2  15      237.35      229.93     38.03 o 
  -1   2  15       50.87       32.85     24.99 o 
   0   2  15        1.71       -1.26     15.87 o 
   1   2  15       26.76       28.88     16.84 o 
   2   2  15       13.96       24.87     16.08 o 
   3   2  15        1.92        8.47     13.43 o 
   4   2  15       97.63       92.11     19.96 o 
   5   2  15       17.93        4.79     16.90 o 
   6   2  15        8.41       25.30     23.73 o 
   7   2  15       11.15       16.58     17.60 o 
  -3   3  15        0.16       16.27     19.10 o 
  -2   3  15       17.46       15.01     18.94 o 
  -1   3  15        0.03      -24.91     21.30 o 
   0   3  15        0.25        2.51     20.27 o 
   1   3  15        2.25        2.20     12.61 o 
   2   3  15      101.77       99.08     17.50 o 
   3   3  15       11.04       12.58     12.97 o 
   4   3  15       45.03       33.99     16.27 o 
   5   3  15        0.02       -6.92     12.65 o 
   6   3  15        0.01       13.18     12.95 o 
   7   3  15        1.90       18.55     23.89 o 
  -3   4  15        5.01       16.11     18.00 o 
  -2   4  15        6.94       13.59     23.65 o 
  -1   4  15        0.38       -8.72     21.85 o 
   0   4  15      211.19      188.52     33.55 o 
   1   4  15       54.64       37.80     23.18 o 
   2   4  15       19.13       31.24     15.96 o 
   3   4  15       16.16       10.88     12.95 o 
   4   4  15       31.88       34.99     16.96 o 
   5   4  15       13.40       16.85     11.30 o 
   6   4  15       30.00       30.13     12.92 o 
   7   4  15       87.67      119.91     21.61 o 
   8   4  15        3.18        6.05     23.57 o 
  -2   5  15        4.65        7.31     24.44 o 
  -1   5  15      206.98      210.21     35.52 o 
   0   5  15        4.07       24.83     22.00 o 
   1   5  15        4.86       24.05     23.34 o 
   2   5  15       19.19       14.69     21.37 o 
   3   5  15        0.77       -0.27     14.33 o 
   4   5  15       17.55       10.52     12.27 o 
   5   5  15      105.95      107.18     14.39 o 
   6   5  15        9.98       12.56     12.93 o 
   7   5  15       12.89       13.17     13.09 o 
   8   5  15        0.18       -1.89     22.00 o 
  -2   6  15        2.73       -1.81     25.07 o 
  -1   6  15       74.40       93.51     28.60 o 
   0   6  15        4.39       -9.19     15.09 o 
   1   6  15       21.52       13.12     16.74 o 
   2   6  15        0.11        1.89     21.14 o 
   3   6  15        4.74        8.64     22.16 o 
   4   6  15       90.31       99.14     15.29 o 
   5   6  15      100.72       92.54     13.94 o 
   6   6  15       15.72       20.82     13.26 o 
   7   6  15        0.46        2.86     16.38 o 
   8   6  15       12.14       18.22     16.46 o 
  -2   7  15       11.38       13.04     26.09 o 
  -1   7  15        9.32       -1.18     24.36 o 
   0   7  15       16.55        6.13     16.42 o 
   1   7  15      103.97       99.72     28.45 o 
   2   7  15       54.84       62.94     26.17 o 
   3   7  15       92.02       95.16     25.15 o 
   4   7  15        1.11       -0.16     14.33 o 
   5   7  15       27.07       26.52     13.50 o 
   6   7  15       51.37       56.62     14.99 o 
   7   7  15        0.70       -2.04     21.45 o 
   8   7  15       25.90       24.51     16.45 o 
  -1   8  15        3.89       -0.24     24.20 o 
   0   8  15      393.94      427.25     44.32 o 
   1   8  15       28.91       57.76     26.25 o 
   2   8  15        6.11        0.63     22.95 o 
   3   8  15        4.70      -10.69     15.72 o 
   4   8  15       43.84       43.40     15.48 o 
   5   8  15       11.48       -4.12     16.22 o 
   6   8  15       64.52       58.71     13.40 o 
   7   8  15        8.81       10.97     13.14 o 
   8   8  15       47.94       69.36     19.30 o 
  -1   9  15      152.85      161.56     31.67 o 
   0   9  15       92.56      131.39     33.95 o 
   1   9  15       10.22       -8.41     17.68 o 
   2   9  15        3.61       11.71     24.75 o 
   3   9  15       19.73       42.04     25.54 o 
   4   9  15        2.11       -7.20     16.23 o 
   5   9  15       34.60       28.36     16.27 o 
   6   9  15       42.99       71.02     20.20 o 
   7   9  15       23.67       20.74     15.50 o 
   8   9  15       37.77       39.01     18.11 o 
   0  10  15       21.88       51.79     23.57 o 
   1  10  15        9.08       17.21     26.64 o 
   2  10  15       84.72       78.19     25.85 o 
   3  10  15       88.03       96.97     26.95 o 
   4  10  15       34.78       34.91     15.00 o 
   5  10  15       18.61       31.59     20.03 o 
   6  10  15       68.53       82.32     18.72 o 
   7  10  15      134.63      124.55     26.40 o 
   8  10  15        0.70      -29.08     21.14 o 
   1  11  15      275.72      323.83     45.89 o 
   2  11  15        8.86        1.81     20.35 o 
   3  11  15       23.25       27.56     16.60 o 
   4  11  15       16.74       26.69     15.27 o 
   5  11  15        9.29        6.99     17.16 o 
   6  11  15       27.37       48.22     18.17 o 
   7  11  15        0.04      -16.27     20.12 o 
   3  12  15        3.21       10.53     20.75 o 
   4  12  15       22.06       27.90     16.17 o 
   5  12  15        3.34       13.38     17.48 o 
   6  12  15       12.89       19.11     19.53 o 
   0   1  16       35.30       38.43     29.47 o 
   1   1  16       25.42       37.76     19.00 o 
   2   1  16       13.85       31.82     17.80 o 
   3   1  16       36.47       51.94     29.39 o 
   4   1  16        0.49      -18.23     22.55 o 
   0   2  16        9.03        3.14     24.05 o 
   1   2  16        9.75        5.18     13.95 o 
   2   2  16       44.41       28.60     17.07 o 
   3   2  16        0.08       -5.52     13.87 o 
   4   2  16      100.07       91.70     27.27 o 
   5   2  16       10.23       16.66     24.12 o 
  -1   3  16       51.58       58.23     27.82 o 
   0   3  16        0.78        3.77     17.45 o 
   1   3  16        0.20        9.35     22.63 o 
   2   3  16       47.29       60.23     23.97 o 
   3   3  16       51.03       43.11     18.08 o 
   4   3  16       14.68       32.77     15.91 o 
   5   3  16       10.39       13.98     17.33 o 
   6   3  16        9.26        0.31     15.87 o 
  -1   4  16        4.15       23.73     26.01 o 
   0   4  16        3.57       -4.64     21.45 o 
   1   4  16       51.25       52.81     20.75 o 
   2   4  16       72.46       82.55     19.36 o 
   3   4  16        0.00       -5.68     12.28 o 
   4   4  16       61.12       44.84     18.52 o 
   5   4  16       33.83       25.33     17.59 o 
   6   4  16        0.02        7.15     11.77 o 
  -1   5  16       50.65       68.21     29.15 o 
   0   5  16        7.81       -0.24     17.60 o 
   1   5  16        1.96       12.65     17.05 o 
   2   5  16       47.72       40.71     24.99 o 
   3   5  16       34.97       29.37     15.05 o 
   4   5  16        9.54        9.83     14.41 o 
   5   5  16       55.56       59.71     12.77 o 
   6   5  16       19.69       12.95     12.09 o 
   0   6  16       56.28       47.70     26.72 o 
   1   6  16       34.10       42.75     26.48 o 
   2   6  16        1.49        5.82     22.16 o 
   3   6  16       27.31       23.18     18.86 o 
   4   6  16       84.11       83.33     20.43 o 
   5   6  16       88.14       93.58     15.13 o 
   6   6  16       12.52        5.84     10.23 o 
   7   6  16        0.08        4.71     18.55 o 
   0   7  16        2.65      -16.11     15.32 o 
   1   7  16       10.04       14.69     24.75 o 
   2   7  16       71.07       86.20     28.45 o 
   3   7  16       79.17       68.84     29.70 o 
   4   7  16        0.00        0.24     17.45 o 
   5   7  16        2.76        4.33     13.34 o 
   6   7  16       76.37       78.30     15.85 o 
   7   7  16        0.53        4.64     13.97 o 
   1   8  16        6.50      -12.57     17.21 o 
   2   8  16       54.97       68.76     23.42 o 
   3   8  16       42.92       43.14     28.05 o 
   4   8  16       20.70       12.84     17.22 o 
   5   8  16       53.54       59.12     20.45 o 
   6   8  16       11.85       21.00     11.39 o 
   7   8  16        2.70        7.39     14.21 o 
   1   9  16       38.93       55.01     29.00 o 
   2   9  16       11.79       35.44     27.66 o 
   3   9  16       11.33        2.83     27.19 o 
   4   9  16       24.63       11.78     13.53 o 
   5   9  16       34.33       30.90     20.19 o 
   6   9  16       59.17      125.95     25.70 o 
   3  10  16       44.28       68.37     26.80 o 
   4  10  16       22.28       26.44     19.37 o 
   5  10  16        3.03        9.14     16.51 o 
                                                 
